# Supplementary material for: In vitro selection of Remdesivir resistance suggests evolutionary predictability of SARS-CoV-2
Source: PLoS Pathog. 2021 Sep 17;17(9):e1009929. doi: 10.1371/journal.ppat.1009929 (PMC8496873; doi:10.1371/journal.ppat.1009929)
Supplement: S1 Table — All viruses have a SARS-CoV-2Wu1 backbone with specific point mutations as indicated. Average values and SEM from independently rescued virus stocks, except for rNSP12 E802A. Experiment undertaken at least twice in triplicate by independent operators apart for rNSP6I168T in the presence of EIDD2801 (n = 1) and n = 3 for rSARS-CoV-2, rNSP12E802D, rNSP12E802A and rNSP6I168T. (XLSX) [file ppat.1009929.s008.xlsx]

## Sheet: Sheet1
S1Table. RDV and EIDD2801 EC50 and fold-change in VeroE6-ACE2-TMPRSS2.
All viruses have a SARS-CoV-2Wu1 backbone with specific point mutations as indicated. Average values and SEM from independently rescued virus stocks, except for rNSP12 E802A. Experiment undertaken at least twice in triplicate by independent operators apart for rNSP6I168T in the presence of EIDD2801 (n=1) and n=3 for rSARS-CoV-2, rNSP12E802D, rNSP12E802A and rNSP6I168T.
	Remdesivir		EIDD2801
Virus	EC50 (mM)	Fold-Change	EC50 (mM)	Fold-Change
rSARS-CoV-2	2.61 ± 0.36	-	6.35 ± 0.364	-
rNSP12E802D	6.62 ± 0.72	2.54	4.63 ± 2.97	0.73
rNSP12E802A	5.58 ± 0.39	2.14	7.59 ± 1.25	1.19
rNSP6I168T	2.38 ± 0.235	0.91	7.39	1.16
rNSP6I168T+NSP12E802D	3.21 ± 0.14	1.23	2.82 ± 1.82	0.44
rNSP6I168T+NSP12E802A	3.89 ± 0.32	1.49	7.18 ± 0.12	1.13
