# Supplementary material for: In vitro selection of Remdesivir resistance suggests evolutionary predictability of SARS-CoV-2
Source: PLoS Pathog. 2021 Sep 17;17(9):e1009929. doi: 10.1371/journal.ppat.1009929 (PMC8496873; doi:10.1371/journal.ppat.1009929)
Supplement: S2 Table — (XLSX) [file ppat.1009929.s009.xlsx]

## Sheet: Sheet1
S2 Table. dN/dS ratio for all SARS-COV-2 open reading frames, ORF1ab and Spike for the in vitro continually passaged SARS-CoV-2.
	AllORFSeqs			ORF1ab			Spike
Sample	Syn	NonSyn	dN/dS	Syn	NonSyn	dN/dS	Syn	NonSyn	dN/dS
Mediap13.1	4	7	0.5	2	2	0.25	0	4	Infinity
Mediap13.4	0	6	Infinity	0	3	Infinity	0	3	Infinity
DMSOp13.2	1	11	2.5	1	5	1.5	0	2	Infinity
DMS0p13.5	2	6	1	0	2	Infinity	2	4	0.54
Rem1p13.1	2	7	1	1	1	0.5	1	6	1.66
Remp1p13.5	0	8	Infinity	0	6	Infinity	0	2	Infinity
Rem2.5p13.5	2	13	2	0	5	Infinity	1	5	1.41
