# Supplementary material for: In vitro selection of Remdesivir resistance suggests evolutionary predictability of SARS-CoV-2
Source: PLoS Pathog. 2021 Sep 17;17(9):e1009929. doi: 10.1371/journal.ppat.1009929 (PMC8496873; doi:10.1371/journal.ppat.1009929)
Supplement: S3 Data — The mutation counts (total of 3588809) and lineage frequency are generated from >800 000 sequences available on GISAID. Frequency >0.5 is the number of lineages the mutation is >50% of the total sequences within each lineage, whereas frequency <0.5 is the number of lineages the mutation appears where the frequency of that mutation is less than 50%. Lineages that the mutations appear in are indicated. (XLSX) [file ppat.1009929.s012.xlsx]

## Sheet: in vitro_v_GISAID
Mutation	Position	Position	In vitro mutation	MutationCount	LineageCount:N>=1	LineageCount:N>=10	LinegaeCount:N>=100	LinegaeCount:N>=1000	LineageFreq>=0.5	LineageFreq<0.5	LineageName=[Count;Freq]
M1I	1I	1		4	4	0	0	0	0	4	B.1.1.268=[1;0.027]	B.1.1.54=[1;0.0014]	B.1.314=[1;0.0083]	C.1.1=[1;0.02]
M1K	1K	1		2	2	0	0	0	0	2	B.1.1.291=[1;0.0009]	B.4=[1;0.0021]
M1G	1G	1		1	1	0	0	0	0	1	B.1.1.162=[1;0.0002]
M1V	1V	1		1	1	0	0	0	0	1	B.1.1.74=[1;0.0001]
F2L	2L	2		57	22	1	0	0	0	22	B.1.1.186=[1;0.0048]	B.1.1.243=[3;0.0316]	B.1.1.274=[3;0.0186]	B.1.1.291=[1;0.0009]	B.1.1.41=[2;0.013]	B.1.1.7=[1;0.0]	B.1.1.74=[1;0.0001]	B.1.139=[1;0.0008]	B.1.177=[5;0.0001]	B.1.177=[2;0.0]	B.1.2=[10;0.0004]	B.1.2=[3;0.0001]	B.1.243=[1;0.0002]	B.1.268=[1;0.0105]	B.1.397=[1;0.0145]	B.1.448=[5;0.0439]	B.1.517=[2;0.0036]	B.1=[1;0.0]	B.1=[3;0.0001]	B=[7;0.0014]	None=[1;0.0008]	None=[2;0.0015]
F2V	2V	2		5	2	0	0	0	0	2	B.1.2=[4;0.0002]	B.1=[1;0.0]
F2I	2I	2		2	1	0	0	0	0	1	A.1=[2;0.0006]
F2C	2C	2		1	1	0	0	0	0	1	B.1.2=[1;0.0]
F2Y	2Y	2		1	1	0	0	0	0	1	B.1.36.23=[1;0.0185]
V3G	3G	3		355	30	1	1	0	1	29	A.1=[2;0.0006]	B.1.1.101=[1;0.0031]	B.1.1.127=[1;0.006]	B.1.1.162=[1;0.0002]	B.1.1.171=[2;0.0073]	B.1.1.220=[1;0.0017]	B.1.1.222=[1;0.001]	B.1.1.239=[8;0.0473]	B.1.1.241=[281;0.9065]	B.1.1.253=[1;0.0025]	B.1.1.269=[8;0.0128]	B.1.1.273=[1;0.0057]	B.1.1.277=[1;0.0009]	B.1.1.29=[1;0.0052]	B.1.1.311=[1;0.0004]	B.1.1.67=[1;0.0019]	B.1.1.7=[7;0.0001]	B.1.1.74=[3;0.0002]	B.1.1=[1;0.0003]	B.1.137=[3;0.018]	B.1.160=[1;0.0001]	B.1.177=[6;0.0001]	B.1.2=[5;0.0002]	B.1.221=[1;0.0002]	B.1.379=[4;0.0606]	B.1.459=[2;0.0233]	B.1=[7;0.0001]	B.6=[1;0.001]	B=[1;0.0002]	None=[1;0.0008]
V3I	3I	3		17	9	0	0	0	0	9	A.1=[1;0.0003]	B.1.1.162=[1;0.0002]	B.1.1.7=[8;0.0001]	B.1.1.74=[2;0.0001]	B.1.139=[1;0.0008]	B.1.177=[1;0.0]	B.1.279=[1;0.0006]	B.1.525=[1;0.0069]	B.1=[1;0.0]
V3F	3F	3		6	5	0	0	0	0	5	B.1.2=[1;0.0]	B.1.258.11=[1;0.0006]	B.1.36.28=[1;0.006]	B.1.369=[1;0.0003]	B.1=[2;0.0]
V3D	3D	3		4	2	0	0	0	0	2	B.1.1.291=[1;0.0009]	None=[3;0.0023]
V3L	3L	3		2	1	0	0	0	0	1	A.1=[2;0.0006]
V3S	3S	3		1	1	0	0	0	0	1	B.4=[1;0.0021]
F4S	4S	4		10	5	0	0	0	0	5	B.1.1.162=[1;0.0002]	B.1.1.7=[4;0.0001]	B.1.124=[1;0.0083]	B.1.177.21=[3;0.0004]	B.6.6=[1;0.0011]
F4L	4L	4		7	5	0	0	0	0	5	A.1=[2;0.0006]	B.1.160=[1;0.0001]	B.1.177=[2;0.0]	B.1.2=[1;0.0]	B.1=[1;0.0]
F4V	4V	4		7	1	0	0	0	0	1	A=[7;0.0047]
F4C	4C	4		1	1	0	0	0	0	1	B.4=[1;0.0021]
L5F	5F	5		8466	348	80	14	2	6	342	A.1=[25;0.0078]	A.11=[1;0.0833]	A.19=[2;0.0303]	A.2.2=[3;0.0057]	A.2.3=[2;0.0096]	A.2=[9;0.0063]	A.23.1=[4;0.0145]	A.3=[33;0.0345]	A.4=[1;0.0156]	A.5=[5;0.0104]	A.9=[1;0.0556]	A=[18;0.0121]	B.1.1.1=[96;0.0124]	B.1.1.10=[7;0.0071]	B.1.1.101=[2;0.0063]	B.1.1.103=[1;0.0067]	B.1.1.105=[3;0.0207]	B.1.1.107=[2;0.0159]	B.1.1.111=[4;0.0645]	B.1.1.118=[3;0.0423]	B.1.1.121=[1;0.0115]	B.1.1.127=[5;0.0301]	B.1.1.130=[3;0.009]	B.1.1.133=[3;0.0297]	B.1.1.134=[2;0.0125]	B.1.1.135=[4;0.0128]	B.1.1.138=[13;0.0798]	B.1.1.140=[1;0.0208]	B.1.1.141=[9;0.027]	B.1.1.144=[2;0.0556]	B.1.1.15=[2;0.0179]	B.1.1.153=[4;0.0095]	B.1.1.157=[1;0.0035]	B.1.1.159=[2;0.0105]	B.1.1.162=[27;0.0062]	B.1.1.171=[2;0.0073]	B.1.1.175=[1;0.0625]	B.1.1.182=[7;0.0387]	B.1.1.184=[2;0.0161]
L5P	5P	5		2	2	0	0	0	0	2	B.1.1.291=[1;0.0009]	B.1.177.21=[1;0.0001]
L5I	5I	5		2	2	0	0	0	0	2	B.1.2=[1;0.0]	B.1=[1;0.0]
L5A	5A	5		2	1	0	0	0	0	1	A.1=[2;0.0006]
L5S	5S	5		1	1	0	0	0	0	1	B.1.160=[1;0.0001]
L5T	5T	5		1	1	0	0	0	0	1	None=[1;0.0008]
V6F	6F	6		314	41	8	1	0	0	41	A.1=[2;0.0006]	B.1.1.1=[1;0.0001]	B.1.1.135=[1;0.0032]	B.1.1.162=[1;0.0002]	B.1.1.182=[1;0.0055]	B.1.1.186=[8;0.0381]	B.1.1.190=[5;0.1471]	B.1.1.210=[11;0.094]	B.1.1.228=[2;0.011]	B.1.1.241=[1;0.0032]	B.1.1.258=[1;0.0035]	B.1.1.283=[1;0.0222]	B.1.1.284=[5;0.0007]	B.1.1.306=[5;0.0035]	B.1.1.315=[1;0.0002]	B.1.1.37=[1;0.0002]	B.1.1.44=[5;0.008]	B.1.1.7=[2;0.0]	B.1.1.74=[11;0.0006]	B.1.1.75=[1;0.0078]	B.1.160=[58;0.004]	B.1.177=[13;0.0002]	B.1.2=[11;0.0004]	B.1.203=[1;0.0196]	B.1.22=[1;0.0013]	B.1.232=[1;0.002]	B.1.258=[1;0.0002]	B.1.265=[1;0.0032]	B.1.320=[106;0.1466]	B.1.349=[3;0.0084]	B.1.351=[1;0.0007]	B.1.361=[2;0.0011]	B.1.369=[1;0.0003]	B.1.389=[1;0.001]	B.1.88=[15;0.0479]	B.1.98=[1;0.0022]	B.1=[23;0.0004]	B.15=[5;0.0833]	B.5=[1;0.0385]
V6I	6I	6		21	9	0	0	0	0	9	A.1=[1;0.0003]	B.1.1.167=[1;0.02]	B.1.1.7=[2;0.0]	B.1.177=[1;0.0]	B.1.241=[3;0.0074]	B.1.36.18=[6;0.0098]	B.1.396=[3;0.0066]	B.1.517=[1;0.0018]	B.1=[3;0.0001]
V6A	6A	6		181	5	1	1	0	0	5	B.1.1.7=[176;0.0024]	B.1.160=[2;0.0001]	B.1.177.17=[1;0.001]	B.1.221=[1;0.0002]	B.1=[1;0.0]
V6L	6L	6		10	4	0	0	0	0	4	A=[7;0.0047]	B.1.1.240=[1;0.0043]	B.1.1.7=[1;0.0]	B.1.177.4=[1;0.0002]
V6K	6K	6		1	1	0	0	0	0	1	B.1.1.162=[1;0.0002]
V6M	6M	6		1	1	0	0	0	0	1	B.1.1.291=[1;0.0009]
V6C	6C	6		1	1	0	0	0	0	1	B.1.160=[1;0.0001]
V6G	6G	6		1	1	0	0	0	0	1	D.2=[1;0.0001]
L7F	7F	7		6	6	0	0	0	0	6	B.1.1.52=[1;0.025]	B.1.1.74=[1;0.0001]	B.1.243=[1;0.0002]	B.1.351=[1;0.0007]	B.1.366=[1;0.0055]	B.6=[1;0.001]
L7V	7V	7		8	4	0	0	0	0	4	B.1.1.291=[1;0.0009]	B.1.110.3=[1;0.005]	B.15=[5;0.0833]	B.5=[1;0.0385]
L7S	7S	7		6	3	0	0	0	0	3	B.1.177=[1;0.0]	B.1.184=[4;0.2105]	B.1.36=[1;0.0002]
L7G	7G	7		1	1	0	0	0	0	1	A.1=[1;0.0003]
L7I	7I	7		1	1	0	0	0	0	1	B.1.1.74=[1;0.0001]
L7C	7C	7		1	1	0	0	0	0	1	B.4=[1;0.0021]
L8F	8F	8		83	25	2	0	0	0	25	A=[7;0.0047]	B.1.1.162=[2;0.0005]	B.1.1.214=[4;0.0008]	B.1.1.255=[1;0.0031]	B.1.1.288=[1;0.0016]	B.1.1.37=[1;0.0002]	B.1.1.67=[1;0.0019]	B.1.1.7=[1;0.0]	B.1.1.7=[2;0.0]	B.1.160=[3;0.0002]	B.1.160=[1;0.0001]	B.1.177=[14;0.0002]	B.1.2=[1;0.0]	B.1.2=[6;0.0002]	B.1.221=[7;0.0012]	B.1.234=[1;0.0006]	B.1.236=[1;0.0038]	B.1.256=[1;0.0154]	B.1.258=[4;0.0007]	B.1.265=[3;0.0096]	B.1.362=[3;0.0073]	B.1.526=[1;0.0036]	B.1=[15;0.0003]	B.39=[1;0.0021]	B.4=[1;0.0021]
L8V	8V	8		75	5	2	0	0	1	4	B.1.1.74=[4;0.0002]	B.1.215=[1;0.0092]	B.42=[2;0.1333]	B.43=[37;1.0]	None=[31;0.0239]
L8W	8W	8		5	4	0	0	0	0	4	B.1.1.74=[1;0.0001]	B.1.356=[2;0.0046]	B.1=[1;0.0]	Unknown=[1;0.0006]
L8S	8S	8		2	2	0	0	0	0	2	B.1.1.7=[1;0.0]	B.1.258=[1;0.0002]
L8I	8I	8		2	1	0	0	0	0	1	A.1=[2;0.0006]
L8Y	8Y	8		1	1	0	0	0	0	1	A.1=[1;0.0003]
L8X	8X	8		1	1	0	0	0	0	1	B.1.1.162=[1;0.0002]
P9L	9L	9		104	35	3	0	0	0	35	A.3=[1;0.001]	B.1.1.1=[4;0.0005]	B.1.1.185=[1;0.0769]	B.1.1.214=[1;0.0002]	B.1.1.244=[1;0.0054]	B.1.1.25=[1;0.0038]	B.1.1.28=[1;0.001]	B.1.1.298=[1;0.0007]	B.1.1.317=[1;0.0017]	B.1.1.37=[1;0.0002]	B.1.1.44=[1;0.0016]	B.1.1.48=[1;0.0029]	B.1.1.7=[22;0.0003]	B.1.1.74=[5;0.0003]	B.1.128=[1;0.001]	B.1.160=[3;0.0002]	B.1.177.4=[1;0.0002]	B.1.177=[16;0.0002]	B.1.189=[1;0.0026]	B.1.2=[5;0.0002]	B.1.234=[1;0.0006]	B.1.240=[1;0.0006]	B.1.258=[2;0.0003]	B.1.311=[1;0.0011]	B.1.335=[1;0.0132]	B.1.380=[1;0.0082]	B.1.427=[5;0.0063]	B.1.486=[1;0.1111]	B.1.93=[1;0.001]	B.1=[15;0.0003]	B.31=[1;0.004]	B.4=[1;0.0021]	B.4=[1;0.0021]	B.40=[1;0.0004]	D.2=[2;0.0002]
P9S	9S	9		86	28	2	0	0	0	28	B.1.1.127=[1;0.006]	B.1.1.189=[1;0.0034]	B.1.1.211=[1;0.02]	B.1.1.263=[1;0.0035]	B.1.1.33=[1;0.0008]	B.1.1.37=[1;0.0002]	B.1.1.67=[2;0.0038]	B.1.1.7=[19;0.0003]	B.1.1.71=[1;0.0064]	B.1.1.74=[9;0.0005]	B.1.1=[1;0.0003]	B.1.160=[1;0.0001]	B.1.177=[14;0.0002]	B.1.2=[7;0.0003]	B.1.243=[1;0.0002]	B.1.258.10=[1;0.0087]	B.1.258.7=[1;0.002]	B.1.258=[2;0.0003]	B.1.36=[1;0.0002]	B.1.389=[1;0.001]	B.1.391=[1;0.0012]	B.1.429=[1;0.0005]	B.1.497=[2;0.0013]	B.1.516=[3;0.0053]	B.1.8=[2;0.0031]	B.1.88.1=[1;0.0063]	B.1=[8;0.0002]	B=[1;0.0002]
P9T	9T	9		22	11	0	0	0	0	11	A.1=[1;0.0003]	A=[7;0.0047]	B.1.1.1=[1;0.0001]	B.1.1.291=[1;0.0009]	B.1.1.74=[1;0.0001]	B.1.177=[1;0.0]	B.1.2=[2;0.0001]	B.1.203=[1;0.0196]	B.1.210=[1;0.0028]	B.1.221=[1;0.0002]	B.1=[5;0.0001]
P9Q	9Q	9		4	3	0	0	0	0	3	B.1=[1;0.0]	B.6=[1;0.001]	None=[2;0.0015]
P9X	9X	9		1	1	0	0	0	0	1	B.1.1.162=[1;0.0002]
L10I	10I	10		16	4	0	0	0	0	4	B.1.1.7=[2;0.0]	B.1.177=[9;0.0001]	B.1=[2;0.0]	None=[3;0.0023]
L10V	10V	10		4	4	0	0	0	0	4	B.1.1.1=[1;0.0001]	B.1.1.7=[1;0.0]	B.39=[1;0.0021]	B.4=[1;0.0021]
L10Q	10Q	10		2	2	0	0	0	0	2	B.1.1.162=[1;0.0002]	B.1=[1;0.0]
L10A	10A	10		1	1	0	0	0	0	1	A.1=[1;0.0003]
L10K	10K	10		1	1	0	0	0	0	1	B.1.1.291=[1;0.0009]
V11F	11F	11		33	14	1	0	0	0	14	B.1.1.1=[1;0.0001]	B.1.1.315=[1;0.0002]	B.1.1.50=[1;0.0016]	B.1.1.54=[1;0.0014]	B.1.1.7=[14;0.0002]	B.1.1.74=[1;0.0001]	B.1.177=[6;0.0001]	B.1.36.22=[1;0.0027]	B.1.361=[2;0.0011]	B.1.362=[1;0.0024]	B.1.366=[1;0.0055]	B.1.367=[1;0.0014]	B.1.457=[1;0.0089]	None=[1;0.0008]
V11I	11I	11		35	8	1	0	0	0	8	B.1.1.1=[1;0.0001]	B.1.108=[9;0.0612]	B.1.160.7=[1;0.0016]	B.1.177=[1;0.0]	B.1.2=[3;0.0001]	B.1.429=[1;0.0005]	B.1=[1;0.0]	None=[18;0.0139]
V11A	11A	11		11	5	0	0	0	0	5	A.1=[1;0.0003]	B.1.160=[1;0.0001]	B.1.177=[1;0.0]	B.1.349=[2;0.0056]	B.1=[6;0.0001]
V11L	11L	11		4	4	0	0	0	0	4	B.1.1.220=[1;0.0017]	B.1.1.7=[1;0.0]	B.4=[1;0.0021]	None=[1;0.0008]
V11C	11C	11		7	1	0	0	0	0	1	A=[7;0.0047]
V11T	11T	11		1	1	0	0	0	0	1	B.1.1.291=[1;0.0009]
S12F	12F	12		923	77	19	2	0	1	76	A.2=[1;0.0007]	B.1.1.1=[49;0.0063]	B.1.1.10=[1;0.001]	B.1.1.130=[1;0.003]	B.1.1.143=[4;0.0513]	B.1.1.167=[1;0.02]	B.1.1.183=[1;0.0333]	B.1.1.214=[1;0.0002]	B.1.1.216=[2;0.0056]	B.1.1.220=[6;0.0099]	B.1.1.222=[1;0.001]	B.1.1.235=[2;0.0364]	B.1.1.25=[5;0.0189]	B.1.1.251=[1;0.0076]	B.1.1.268=[5;0.1351]	B.1.1.277=[3;0.0027]	B.1.1.284=[20;0.0029]	B.1.1.286=[1;0.0029]	B.1.1.304=[1;0.0008]	B.1.1.306=[1;0.0007]	B.1.1.311=[11;0.0042]	B.1.1.37=[1;0.0002]	B.1.1.46=[1;0.0096]	B.1.1.54=[2;0.0028]	B.1.1.63=[155;0.5616]	B.1.1.64=[1;0.002]	B.1.1.7=[55;0.0008]	B.1.1.74=[18;0.0009]	B.1.1.83=[1;0.0056]	B.1.1.97=[2;0.0556]	B.1.1=[6;0.0021]	B.1.128=[2;0.002]	B.1.160=[92;0.0064]	B.1.177.12=[1;0.0002]	B.1.177.15=[13;0.0073]	B.1.177.16=[4;0.003]	B.1.177.21=[11;0.0014]	B.1.177.4=[24;0.0055]	B.1.177=[23;0.0003]
S12Y	12Y	12		21	5	1	0	0	0	5	B.1.1.7=[1;0.0]	B.1.177=[1;0.0]	B.1.258=[16;0.0027]	B.1.363=[2;0.0029]	B.1=[1;0.0]
S12P	12P	12		10	4	0	0	0	0	4	B.1.1.7=[7;0.0001]	B.1.139=[1;0.0008]	B.4=[1;0.0021]	None=[1;0.0008]
S12C	12C	12		4	4	0	0	0	0	4	B.1.1.74=[1;0.0001]	B.1.177=[1;0.0]	B.1.289=[1;0.0035]	B.1.332=[1;0.0043]
S12T	12T	12		3	2	0	0	0	0	2	A.1=[2;0.0006]	A.1=[1;0.0003]
S12L	12L	12		7	1	0	0	0	0	1	A=[7;0.0047]
S13I	13I	13		2933	41	7	2	1	2	39	B.1.1.1=[9;0.0012]	B.1.1.103=[2;0.0134]	B.1.1.162=[5;0.0012]	B.1.1.214=[1;0.0002]	B.1.1.217=[1;0.0025]	B.1.1.220=[1;0.0017]	B.1.1.244=[1;0.0054]	B.1.1.263=[1;0.0035]	B.1.1.27=[1;0.0074]	B.1.1.306=[2;0.0014]	B.1.1.307=[1;0.0005]	B.1.1.316=[1;0.0029]	B.1.1.39=[1;0.001]	B.1.1.7=[15;0.0002]	B.1.1.74=[7;0.0004]	B.1.1=[4;0.0014]	B.1.108=[19;0.1293]	B.1.140=[1;0.0204]	B.1.147=[1;0.0013]	B.1.165=[1;0.0115]	B.1.177.1=[1;0.0159]	B.1.177=[8;0.0001]	B.1.2=[16;0.0006]	B.1.243=[1;0.0002]	B.1.258=[3;0.0005]	B.1.301=[1;0.0091]	B.1.320=[1;0.0014]	B.1.360=[2;0.0213]	B.1.367=[1;0.0014]	B.1.402=[1;0.0159]	B.1.427=[782;0.9775]	B.1.429=[1935;0.9748]	B.1.520=[1;0.0625]	B.1.9.2=[1;0.1]	B.1.94=[1;0.0417]	B.1.95=[2;0.0625]	B.1=[52;0.001]	B=[2;0.0004]	D.2=[5;0.0004]
S13N	13N	13		13	5	0	0	0	0	5	B.1.177=[1;0.0]	B.1.2=[2;0.0001]	B.1=[2;0.0]	B=[6;0.0012]	None=[2;0.0015]
S13T	13T	13		12	3	1	0	0	0	3	A.1=[1;0.0003]	B.1.1.7=[10;0.0001]	B.1=[1;0.0]
S13R	13R	13		5	2	0	0	0	0	2	B.1.1.162=[1;0.0002]	None=[4;0.0031]
S13G	13G	13		4	2	0	0	0	0	2	B.1.1.7=[3;0.0]	B.1.177=[1;0.0]
S13A	13A	13		2	1	0	0	0	0	1	A.1=[2;0.0006]
S13C	13C	13		1	1	0	0	0	0	1	B.1.36.18=[1;0.0016]
S13X	13X	13		1	1	0	0	0	0	1	B.4=[1;0.0021]
Q14H	14H	14		167	46	4	0	0	0	46	A.1=[3;0.0009]	A=[1;0.0007]	B.1.1.101=[3;0.0094]	B.1.1.103=[1;0.0067]	B.1.1.130=[1;0.003]	B.1.1.162=[1;0.0002]	B.1.1.207=[1;0.0026]	B.1.1.261=[1;0.0074]	B.1.1.284=[4;0.0006]	B.1.1.288=[1;0.0016]	B.1.1.301=[1;0.0012]	B.1.1.315=[1;0.0002]	B.1.1.316=[2;0.0059]	B.1.1.33=[4;0.0033]	B.1.1.37=[1;0.0002]	B.1.1.7=[14;0.0002]	B.1.1.74=[1;0.0001]	B.1.112=[2;0.0102]	B.1.147=[1;0.0013]	B.1.160=[1;0.0001]	B.1.177.4=[2;0.0005]	B.1.177=[29;0.0004]	B.1.2=[8;0.0003]	B.1.206=[1;0.0011]	B.1.237=[5;0.0407]	B.1.243=[1;0.0002]	B.1.258=[12;0.002]	B.1.274=[1;0.0111]	B.1.324=[1;0.0056]	B.1.349=[1;0.0028]	B.1.36=[2;0.0005]	B.1.369=[36;0.012]	B.1.375=[1;0.0017]	B.1.404=[1;0.0024]	B.1.411=[1;0.0111]	B.1.429=[1;0.0005]	B.1.469=[1;0.0087]	B.1.505=[1;0.0175]	B.1.509=[1;0.0017]
Q14R	14R	14		31	12	1	0	0	0	12	B.1.1.1=[1;0.0001]	B.1.1.198=[1;0.0016]	B.1.1.284=[3;0.0004]	B.1.1.289=[2;0.0038]	B.1.1.316=[2;0.0059]	B.1.1.53=[2;0.0364]	B.1.1.7=[1;0.0]	B.1.1.74=[2;0.0001]	B.1.177=[14;0.0002]	B.1.2=[1;0.0]	B.1.413=[1;0.0052]	B.4=[1;0.0021]
Q14K	14K	14		7	3	0	0	0	0	3	B.1.1.163=[2;0.0202]	B.1.459=[1;0.0116]	B.1=[4;0.0001]
Q14L	14L	14		2	2	0	0	0	0	2	B.1.221=[1;0.0002]	N.4=[1;0.0076]
Q14C	14C	14		1	1	0	0	0	0	1	A.1=[1;0.0003]
Q14E	14E	14		1	1	0	0	0	0	1	B.1.1.10=[1;0.001]
Q14N	14N	14		1	1	0	0	0	0	1	B.1.1.162=[1;0.0002]
Q14X	14X	14		1	1	0	0	0	0	1	B.1.314=[1;0.0083]
C15F	15F	15		55	25	1	0	0	0	25	B.1.1.10=[2;0.002]	B.1.1.162=[1;0.0002]	B.1.1.162=[1;0.0002]	B.1.1.222=[2;0.0019]	B.1.1.232=[1;0.0021]	B.1.1.280=[1;0.0058]	B.1.1.307=[1;0.0005]	B.1.1.316=[3;0.0088]	B.1.1.7=[3;0.0]	B.1.1.70=[2;0.001]	B.1.1.74=[10;0.0005]	B.1.1.87=[1;0.0588]	B.1.147=[2;0.0026]	B.1.160=[2;0.0001]	B.1.166=[1;0.0078]	B.1.177.15=[1;0.0006]	B.1.177=[6;0.0001]	B.1.206=[1;0.0011]	B.1.240=[1;0.0006]	B.1.36.17=[1;0.0005]	B.1.36=[1;0.0002]	B.1.362=[1;0.0024]	B.1=[5;0.0001]	B.40=[2;0.0007]	D.2=[3;0.0002]
C15R	15R	15		4	4	0	0	0	0	4	B.1.1.7=[1;0.0]	B.1.177.12=[1;0.0002]	B.1.177.22=[1;0.0046]	B.1.177=[1;0.0]
C15Q	15Q	15		2	1	0	0	0	0	1	A.1=[2;0.0006]
C15V	15V	15		1	1	0	0	0	0	1	A.1=[1;0.0003]
C15S	15S	15		1	1	0	0	0	0	1	B.1.1.7=[1;0.0]
C15L	15L	15		1	1	0	0	0	0	1	B.4=[1;0.0021]
V16F	16F	16		61	17	2	0	0	0	17	B.1.1.1=[1;0.0001]	B.1.1.314=[4;0.027]	B.1.1.37=[1;0.0002]	B.1.1.7=[20;0.0003]	B.1.1.74=[3;0.0002]	B.1.160=[1;0.0001]	B.1.177.17=[1;0.001]	B.1.177=[12;0.0002]	B.1.189=[1;0.0026]	B.1.2=[6;0.0002]	B.1.206=[1;0.0011]	B.1.221=[1;0.0002]	B.1.240=[2;0.0012]	B.1.258=[1;0.0002]	B.1.354=[1;0.0588]	B.1.36.17=[1;0.0005]	B.1=[4;0.0001]
V16I	16I	16		10	9	0	0	0	0	9	B.1.1.162=[1;0.0002]	B.1.1.241=[1;0.0032]	B.1.1.37=[2;0.0004]	B.1.1.7=[1;0.0]	B.1.165=[1;0.0115]	B.1.2=[1;0.0]	B.1.221=[1;0.0002]	B.1.36.18=[1;0.0016]	B.4=[1;0.0021]
V16A	16A	16		10	3	0	0	0	0	3	B.1.1.7=[8;0.0001]	B.1.459=[1;0.0116]	B.1=[1;0.0]
V16G	16G	16		2	1	0	0	0	0	1	A.1=[2;0.0006]
V16D	16D	16		2	1	0	0	0	0	1	B.1.177=[2;0.0]
V16T	16T	16		1	1	0	0	0	0	1	A.1=[1;0.0003]
N17K	17K	17		5	4	0	0	0	0	4	B.1.1.162=[1;0.0002]	B.1.166=[1;0.0078]	B.1.177=[2;0.0]	B.1.2=[1;0.0]
N17D	17D	17		3	3	0	0	0	0	3	B.1.1.214=[1;0.0002]	B.1.1.222=[1;0.001]	B.1.1.74=[1;0.0001]
N17S	17S	17		3	3	0	0	0	0	3	B.1.1=[1;0.0003]	B.1.177=[1;0.0]	B.1.2=[1;0.0]
N17I	17I	17		2	2	0	0	0	0	2	B.1.351=[1;0.0007]	B.1=[1;0.0]
N17T	17T	17		4	1	0	0	0	0	1	B.1.36.17=[4;0.002]
N17Y	17Y	17		3	1	0	0	0	0	1	B.1.1.74=[3;0.0002]
N17C	17C	17		2	1	0	0	0	0	1	A.1=[2;0.0006]
N17G	17G	17		1	1	0	0	0	0	1	A.1=[1;0.0003]
N17E	17E	17		1	1	0	0	0	0	1	B.4=[1;0.0021]
L18F	18F	18		50618	140	33	13	3	9	131	A.1=[22;0.0068]	A.2=[1;0.0007]	A=[21;0.0142]	B.1.1.1=[49;0.0063]	B.1.1.10=[2;0.002]	B.1.1.107=[1;0.0079]	B.1.1.135=[1;0.0032]	B.1.1.161=[1;0.005]	B.1.1.162=[8;0.0019]	B.1.1.174=[28;0.5957]	B.1.1.182=[1;0.0055]	B.1.1.183=[1;0.0333]	B.1.1.193=[1;0.013]	B.1.1.204=[1;0.01]	B.1.1.207=[2;0.0052]	B.1.1.208=[1;0.0071]	B.1.1.212=[1;0.0068]	B.1.1.214=[23;0.0049]	B.1.1.215=[1;0.0667]	B.1.1.219=[4;0.0286]	B.1.1.220=[1;0.0017]	B.1.1.222=[19;0.0182]	B.1.1.237=[3;0.0078]	B.1.1.238=[1;0.0098]	B.1.1.239=[2;0.0118]	B.1.1.242=[20;0.4545]	B.1.1.247=[1;0.0013]	B.1.1.251=[2;0.0153]	B.1.1.255=[1;0.0031]	B.1.1.257=[3;0.01]	B.1.1.26=[1;0.0068]	B.1.1.264=[1;0.005]	B.1.1.277=[9;0.0081]	B.1.1.28=[7;0.0067]	B.1.1.281=[2;0.0032]	B.1.1.285=[1;0.0062]	B.1.1.29=[1;0.0052]	B.1.1.294=[9;0.0285]	B.1.1.296=[2;0.0041]
L18I	18I	18		4	3	0	0	0	0	3	A.1=[1;0.0003]	B.1.160=[2;0.0001]	B.1.2=[1;0.0]
L18P	18P	18		3	2	0	0	0	0	2	A.1=[1;0.0003]	None=[2;0.0015]
L18G	18G	18		2	1	0	0	0	0	1	A.1=[2;0.0006]
L18C	18C	18		1	1	0	0	0	0	1	B.1.1.162=[1;0.0002]
L18H	18H	18		1	1	0	0	0	0	1	B.1.1.291=[1;0.0009]
L18R	18R	18		1	1	0	0	0	0	1	B.1.517=[1;0.0018]
L18S	18S	18		1	1	0	0	0	0	1	None=[1;0.0008]
T19I	19I	19		164	35	6	0	0	0	35	A.3=[1;0.001]	B.1.1.1=[3;0.0004]	B.1.1.137=[1;0.0135]	B.1.1.162=[1;0.0002]	B.1.1.170=[1;0.0022]	B.1.1.25=[1;0.0038]	B.1.1.301=[7;0.0086]	B.1.1.33=[1;0.0008]	B.1.1.37=[19;0.0039]	B.1.1.44=[1;0.0016]	B.1.1.7=[10;0.0001]	B.1.128=[1;0.001]	B.1.160=[1;0.0001]	B.1.177.17=[1;0.001]	B.1.177=[50;0.0006]	B.1.2=[13;0.0005]	B.1.221=[2;0.0004]	B.1.232=[3;0.0059]	B.1.241=[1;0.0025]	B.1.243=[5;0.0012]	B.1.258.16=[1;0.002]	B.1.258.8=[1;0.0033]	B.1.311=[2;0.0022]	B.1.313=[2;0.0082]	B.1.320=[1;0.0014]	B.1.351=[11;0.0078]	B.1.36=[5;0.0011]	B.1.427=[1;0.0013]	B.1.526=[1;0.0036]	B.1.8=[1;0.0016]	B.1.84=[1;0.0278]	B.1=[11;0.0002]	B.40=[1;0.0004]	C.14=[1;0.0137]	D.2=[1;0.0001]
T19K	19K	19		109	7	1	1	0	0	7	B.1.1.74=[1;0.0001]	B.1.160=[1;0.0001]	B.1.177.15=[1;0.0006]	B.1.177.8=[1;0.0009]	B.1.177=[101;0.0013]	B.1.93=[3;0.0029]	B=[1;0.0002]
T19R	19R	19		23	5	1	0	0	0	5	B.1.1.189=[1;0.0034]	B.1.1.74=[11;0.0006]	B.1.177=[1;0.0]	B.1.2=[3;0.0001]	B.1=[7;0.0001]
T19A	19A	19		7	4	0	0	0	0	4	B.1.1.311=[1;0.0004]	B.1.160=[2;0.0001]	B.1.177=[3;0.0]	B=[1;0.0002]
T19S	19S	19		3	3	0	0	0	0	3	A.3=[1;0.001]	B.1.258=[1;0.0002]	B.1=[1;0.0]
T19V	19V	19		2	1	0	0	0	0	1	A.1=[2;0.0006]
T19M	19M	19		1	1	0	0	0	0	1	B.1.1.291=[1;0.0009]
T19Q	19Q	19		1	1	0	0	0	0	1	B.4=[1;0.0021]
T19P	19P	19		1	1	0	0	0	0	1	B.40=[1;0.0004]
T20I	20I	20		843	62	11	1	0	1	61	A.1=[3;0.0009]	B.1.1.1=[28;0.0036]	B.1.1.122=[22;0.6111]	B.1.1.143=[1;0.0128]	B.1.1.153=[1;0.0024]	B.1.1.162=[1;0.0002]	B.1.1.176=[15;0.0595]	B.1.1.194=[1;0.006]	B.1.1.201=[6;0.375]	B.1.1.207=[1;0.0026]	B.1.1.222=[2;0.0019]	B.1.1.250=[1;0.0065]	B.1.1.253=[7;0.0176]	B.1.1.268=[1;0.027]	B.1.1.284=[18;0.0026]	B.1.1.3=[1;0.0077]	B.1.1.301=[1;0.0012]	B.1.1.304=[1;0.0008]	B.1.1.306=[5;0.0035]	B.1.1.306=[1;0.0007]	B.1.1.307=[1;0.0005]	B.1.1.317=[81;0.1406]	B.1.1.33=[1;0.0008]	B.1.1.37=[1;0.0002]	B.1.1.7=[62;0.0009]	B.1.1.70=[97;0.0502]	B.1.1.74=[8;0.0004]	B.1.103=[1;0.0244]	B.1.127=[1;0.0016]	B.1.160=[21;0.0015]	B.1.177.12=[1;0.0002]	B.1.177.21=[4;0.0005]	B.1.177.4=[3;0.0007]	B.1.177.8=[1;0.0009]	B.1.177=[23;0.0003]	B.1.178=[1;0.0435]	B.1.189=[1;0.0026]	B.1.195=[2;0.0139]	B.1.2=[321;0.0122]
T20A	20A	20		8	5	0	0	0	0	5	B.1.1.274=[2;0.0124]	B.1.1.7=[1;0.0]	B.1.160=[1;0.0001]	B.1.433=[1;0.0103]	B.1=[3;0.0001]
T20N	20N	20		159	5	1	1	0	1	4	B.1.1.28=[2;0.0019]	B.1.1.74=[1;0.0001]	B.1.177=[1;0.0]	B.11=[1;0.0022]	P.1=[154;0.9935]
T20G	20G	20		13	3	0	0	0	0	3	A=[6;0.004]	B.1.1.291=[1;0.0009]	None=[6;0.0046]
T20P	20P	20		4	2	0	0	0	0	2	A.2=[1;0.0007]	B.1.2=[3;0.0001]
T20S	20S	20		4	2	0	0	0	0	2	B.1.177=[3;0.0]	B=[1;0.0002]
T20V	20V	20		1	1	0	0	0	0	1	B=[1;0.0002]
R21I	21I	21		1859	48	8	3	1	5	43	B.1.1.1=[3;0.0004]	B.1.1.118=[1;0.0141]	B.1.1.149=[61;1.0]	B.1.1.155=[6;0.1091]	B.1.1.161=[1;0.005]	B.1.1.237=[378;0.9793]	B.1.1.264=[174;0.8744]	B.1.1.279=[1055;0.8556]	B.1.1.281=[1;0.0016]	B.1.1.30=[12;1.0]	B.1.1.307=[1;0.0005]	B.1.1.33=[1;0.0008]	B.1.1.51=[1;0.0018]	B.1.1.7=[4;0.0001]	B.1.1.70=[2;0.001]	B.1.1.74=[1;0.0001]	B.1.13=[2;0.005]	B.1.142=[1;0.0029]	B.1.160=[5;0.0003]	B.1.177.12=[3;0.0007]	B.1.177.17=[1;0.001]	B.1.177.21=[7;0.0009]	B.1.177.8=[1;0.0009]	B.1.177.9=[1;0.001]	B.1.177=[18;0.0002]	B.1.195=[9;0.0625]	B.1.2=[40;0.0015]	B.1.210=[2;0.0056]	B.1.221=[1;0.0002]	B.1.243=[2;0.0005]	B.1.252=[5;0.0336]	B.1.258.7=[1;0.002]	B.1.258=[3;0.0005]	B.1.279=[1;0.0006]	B.1.313=[2;0.0082]	B.1.336=[1;0.0071]	B.1.351=[1;0.0007]	B.1.36.22=[1;0.0027]	B.1.363=[3;0.0044]
R21T	21T	21		148	28	2	0	0	0	28	A.3=[1;0.001]	B.1.1.1=[1;0.0001]	B.1.1.119=[8;0.125]	B.1.1.133=[1;0.0099]	B.1.1.136=[4;0.1]	B.1.1.200=[1;0.0058]	B.1.1.226=[3;0.0288]	B.1.1.232=[1;0.0021]	B.1.1.241=[3;0.0097]	B.1.1.277=[1;0.0009]	B.1.1.311=[1;0.0004]	B.1.1.48=[1;0.0029]	B.1.1.7=[85;0.0012]	B.1.1.74=[1;0.0001]	B.1.1.89=[1;0.0049]	B.1.1=[1;0.0003]	B.1.160=[1;0.0001]	B.1.177=[4;0.0001]	B.1.2=[3;0.0001]	B.1.241=[1;0.0025]	B.1.243=[1;0.0002]	B.1.351=[2;0.0014]	B.1=[13;0.0002]	B.4=[1;0.0021]	B.40=[1;0.0004]	B.47=[3;0.1304]	B=[1;0.0002]	D.2=[3;0.0002]
R21K	21K	21		134	16	3	0	0	0	16	B.1.1.1=[1;0.0001]	B.1.1.253=[9;0.0226]	B.1.1.7=[2;0.0]	B.1.1.74=[11;0.0006]	B.1.1.89=[2;0.0098]	B.1.177=[82;0.001]	B.1.2=[7;0.0003]	B.1.258=[1;0.0002]	B.1.282=[2;0.0294]	B.1.298=[1;0.0078]	B.1.331=[1;0.0104]	B.1.361=[1;0.0005]	B.1=[10;0.0002]	B.45=[1;0.0038]	B=[1;0.0002]	None=[2;0.0015]
R21G	21G	21		26	9	1	0	0	0	9	B.1.1.266=[1;0.0128]	B.1.1.7=[1;0.0]	B.1.1.74=[1;0.0001]	B.1.177.4=[15;0.0035]	B.1.2=[2;0.0001]	B.1.234=[3;0.0018]	B.1.258.17=[1;0.0023]	B.1.36.10=[1;0.0141]	B.1.416.1=[1;0.0029]
R21S	21S	21		7	6	0	0	0	0	6	A.1=[2;0.0006]	B.1.1.162=[1;0.0002]	B.1.1.220=[1;0.0017]	B.1.1.7=[1;0.0]	B.1.177=[1;0.0]	B.1.424=[1;0.0083]
R21X	21X	21		2	2	0	0	0	0	2	B.1.189=[1;0.0026]	B=[1;0.0002]
R21E	21E	21		1	1	0	0	0	0	1	A.1=[1;0.0003]
R21N	21N	21		1	1	0	0	0	0	1	A=[1;0.0007]
R21C	21C	21		1	1	0	0	0	0	1	B.1.1.291=[1;0.0009]
T22I	22I	22		520	73	8	1	0	0	73	A.3=[2;0.0021]	B.1.1.1=[5;0.0006]	B.1.1.117=[1;0.0114]	B.1.1.129=[1;0.0417]	B.1.1.130=[2;0.006]	B.1.1.135=[36;0.115]	B.1.1.137=[1;0.0135]	B.1.1.159=[3;0.0158]	B.1.1.162=[1;0.0002]	B.1.1.171=[1;0.0036]	B.1.1.189=[2;0.0068]	B.1.1.210=[3;0.0256]	B.1.1.222=[1;0.001]	B.1.1.250=[7;0.0455]	B.1.1.253=[1;0.0025]	B.1.1.258=[1;0.0035]	B.1.1.261=[2;0.0147]	B.1.1.273=[1;0.0057]	B.1.1.28=[2;0.0019]	B.1.1.284=[3;0.0004]	B.1.1.285=[1;0.0062]	B.1.1.315=[1;0.0002]	B.1.1.33=[1;0.0008]	B.1.1.37=[1;0.0002]	B.1.1.44=[7;0.0113]	B.1.1.50=[1;0.0016]	B.1.1.67=[1;0.0019]	B.1.1.7=[56;0.0008]	B.1.1.74=[31;0.0016]	B.1.1=[1;0.0003]	B.1.110.3=[1;0.005]	B.1.111=[1;0.0046]	B.1.139=[1;0.0008]	B.1.160=[1;0.0001]	B.1.177.10=[6;0.0073]	B.1.177.15=[1;0.0006]	B.1.177.22=[1;0.0046]	B.1.177.27=[1;0.0099]	B.1.177.4=[2;0.0005]
T22A	22A	22		29	10	0	0	0	0	10	A=[6;0.004]	B.1.1.281=[8;0.0128]	B.1.1.7=[1;0.0]	B.1.1.74=[1;0.0001]	B.1.1.95=[1;0.0133]	B.1.36=[1;0.0002]	B.1=[2;0.0]	B.40=[1;0.0004]	B=[2;0.0004]	None=[6;0.0046]
T22N	22N	22		117	10	2	0	0	1	9	A.1=[1;0.0003]	B.1.1.291=[1;0.0009]	B.1.1.41=[1;0.0065]	B.1.1.50=[3;0.0047]	B.1.1.74=[5;0.0003]	B.1.160=[1;0.0001]	B.1.2=[4;0.0002]	B.1.349=[39;0.1089]	B.1.515=[61;0.9531]	B.1=[1;0.0]
T22P	22P	22		11	4	0	0	0	0	4	B.1.1.228=[1;0.0055]	B.1.320=[7;0.0097]	B.1.470=[2;0.0183]	B.1=[1;0.0]
T22S	22S	22		1	1	0	0	0	0	1	B.1.1.37=[1;0.0002]
Q23R	23R	23		26	7	1	0	0	0	7	B.1.1.1=[1;0.0001]	B.1.1.244=[1;0.0054]	B.1.1.7=[1;0.0]	B.1.110.3=[1;0.005]	B.1.177=[4;0.0001]	B.1.36=[17;0.0039]	B.1=[1;0.0]
Q23H	23H	23		851	7	1	1	0	1	6	B.1.1.106=[1;0.0108]	B.1.1.74=[1;0.0001]	B.1.177.21=[1;0.0001]	B.1.177.6=[845;0.958]	B.1.177=[1;0.0]	B.1.177=[1;0.0]	B.1=[1;0.0]
Q23K	23K	23		18	5	1	0	0	0	5	A.1=[3;0.0009]	B.1.1.33=[12;0.0098]	B.1.1.74=[1;0.0001]	B.1=[1;0.0]	N.3=[1;0.0118]
Q23L	23L	23		9	3	0	0	0	0	3	B.1.1.7=[2;0.0]	B.1.2=[2;0.0001]	B.1.320=[5;0.0069]
Q23A	23A	23		12	2	0	0	0	0	2	A=[6;0.004]	None=[6;0.0046]
Q23G	23G	23		6	2	0	0	0	0	2	B.15=[5;0.0833]	B.5=[1;0.0385]
Q23X	23X	23		2	2	0	0	0	0	2	B.1.1.291=[1;0.0009]	B.4=[1;0.0021]
Q23E	23E	23		1	1	0	0	0	0	1	B.1.1.162=[1;0.0002]
L24S	24S	24		32	15	0	0	0	0	15	A.1=[1;0.0003]	B.1.1.67=[1;0.0019]	B.1.1.7=[6;0.0001]	B.1.1=[1;0.0003]	B.1.160=[1;0.0001]	B.1.177=[5;0.0001]	B.1.221=[1;0.0002]	B.1.258.11=[3;0.0017]	B.1.258=[3;0.0005]	B.1.351=[3;0.0021]	B.1.404=[1;0.0024]	B.1.503=[1;0.0048]	B.1=[1;0.0]	B.3.1=[1;0.0018]	B.40=[3;0.0011]
L24I	24I	24		20	6	0	0	0	0	6	A=[6;0.004]	B.1.1.74=[1;0.0001]	B.1.258=[1;0.0002]	B.15=[5;0.0833]	B.5=[1;0.0385]	None=[6;0.0046]
L24V	24V	24		8	2	0	0	0	0	2	B.1.177.16=[7;0.0052]	B=[1;0.0002]
L24F	24F	24		2	2	0	0	0	0	2	B.1.1.162=[1;0.0002]	B.1.177=[1;0.0]
L24P	24P	24		2	1	0	0	0	0	1	A.1=[2;0.0006]
L24Q	24Q	24		1	1	0	0	0	0	1	A.1=[1;0.0003]
L24C	24C	24		1	1	0	0	0	0	1	B.1.1.162=[1;0.0002]
L24G	24G	24		1	1	0	0	0	0	1	B.1.1.291=[1;0.0009]
P25L	25L	25		142	25	3	0	0	0	25	A=[2;0.0013]	B.1.1.180=[1;0.0112]	B.1.1.214=[3;0.0006]	B.1.1.247=[1;0.0013]	B.1.1.251=[1;0.0076]	B.1.1.269=[1;0.0016]	B.1.1.304=[1;0.0008]	B.1.1.33=[1;0.0008]	B.1.1.37=[3;0.0006]	B.1.1.7=[19;0.0003]	B.1.1.7=[1;0.0]	B.1.1.71=[1;0.0064]	B.1.160=[70;0.0048]	B.1.177.15=[1;0.0006]	B.1.177.17=[2;0.0019]	B.1.177.7=[2;0.0006]	B.1.177=[12;0.0002]	B.1.2=[3;0.0001]	B.1.221=[1;0.0002]	B.1.258=[1;0.0002]	B.1.351=[1;0.0007]	B.1.369=[6;0.002]	B.1.429=[2;0.001]	B.1=[5;0.0001]	D.2=[1;0.0001]
P25S	25S	25		467	23	2	1	0	1	22	B.1.1.1=[2;0.0003]	B.1.1.101=[1;0.0031]	B.1.1.128=[1;0.0115]	B.1.1.129=[1;0.0417]	B.1.1.159=[2;0.0105]	B.1.1.163=[1;0.0101]	B.1.1.236=[1;0.01]	B.1.1.291=[1;0.0009]	B.1.1.302=[1;0.0046]	B.1.1.311=[4;0.0015]	B.1.1.7=[8;0.0001]	B.1.1.74=[15;0.0008]	B.1.160.8=[3;0.0058]	B.1.177.12=[1;0.0002]	B.1.177.21=[2;0.0003]	B.1.177.8=[5;0.0043]	B.1.177=[6;0.0001]	B.1.2=[3;0.0001]	B.1.258.3=[401;0.8872]	B.1.371=[2;0.0027]	B.1.469=[2;0.0174]	B.1.88.1=[1;0.0063]	B.1=[3;0.0001]
P25T	25T	25		63	15	1	0	0	0	15	A.1=[1;0.0003]	A=[1;0.0007]	B.1.1.133=[1;0.0099]	B.1.1.207=[1;0.0026]	B.1.1.304=[4;0.0031]	B.1.1.7=[5;0.0001]	B.1.1.74=[1;0.0001]	B.1.177.21=[1;0.0001]	B.1.177=[3;0.0]	B.1.2=[3;0.0001]	B.1.258=[33;0.0056]	B.1.351=[1;0.0007]	B.1.427=[1;0.0013]	B.1.499=[1;0.0035]	B.1=[6;0.0001]
P25Q	25Q	25		15	4	0	0	0	0	4	A.1=[2;0.0006]	A=[6;0.004]	B.15=[1;0.0167]	None=[6;0.0046]
P25H	25H	25		3	2	0	0	0	0	2	B.1.1.134=[1;0.0063]	B.1.177=[2;0.0]
P25I	25I	25		1	1	0	0	0	0	1	B.1.1.162=[1;0.0002]
P26S	26S	26		1321	62	11	3	0	1	61	A.2=[1;0.0007]	A.23.1=[3;0.0109]	B.1.1.105=[3;0.0207]	B.1.1.147=[1;0.0714]	B.1.1.171=[2;0.0073]	B.1.1.190=[1;0.0294]	B.1.1.214=[4;0.0008]	B.1.1.220=[1;0.0017]	B.1.1.222=[2;0.0019]	B.1.1.236=[1;0.01]	B.1.1.244=[1;0.0054]	B.1.1.247=[1;0.0013]	B.1.1.258=[3;0.0105]	B.1.1.279=[1;0.0008]	B.1.1.28=[3;0.0029]	B.1.1.296=[1;0.002]	B.1.1.297=[2;0.009]	B.1.1.306=[1;0.0007]	B.1.1.37=[1;0.0002]	B.1.1.48=[5;0.0147]	B.1.1.63=[1;0.0036]	B.1.1.7=[72;0.001]	B.1.1.74=[15;0.0008]	B.1.1=[2;0.0007]	B.1.120=[1;0.0077]	B.1.139=[2;0.0016]	B.1.160.8=[10;0.0193]	B.1.160=[76;0.0053]	B.1.177.19=[1;0.0018]	B.1.177.21=[1;0.0001]	B.1.177.8=[1;0.0009]	B.1.177=[388;0.0049]	B.1.189=[2;0.0051]	B.1.2=[53;0.002]	B.1.203=[5;0.098]	B.1.216=[1;0.0056]	B.1.22=[3;0.004]	B.1.221=[15;0.0026]	B.1.225=[3;0.0326]
P26L	26L	26		532	53	6	1	0	0	53	A.2=[1;0.0007]	A.21=[1;0.0161]	B.1.1.1=[273;0.0352]	B.1.1.10=[1;0.001]	B.1.1.105=[2;0.0138]	B.1.1.123=[1;0.0167]	B.1.1.162=[1;0.0002]	B.1.1.192=[1;0.0061]	B.1.1.211=[8;0.16]	B.1.1.216=[2;0.0056]	B.1.1.25=[1;0.0038]	B.1.1.250=[2;0.013]	B.1.1.28=[2;0.0019]	B.1.1.281=[3;0.0048]	B.1.1.284=[1;0.0001]	B.1.1.291=[1;0.0009]	B.1.1.302=[1;0.0046]	B.1.1.312=[1;0.0022]	B.1.1.33=[1;0.0008]	B.1.1.50=[2;0.0031]	B.1.1.59=[2;0.0106]	B.1.1.7=[7;0.0001]	B.1.1.74=[6;0.0003]	B.1.118=[1;0.0088]	B.1.139=[2;0.0016]	B.1.146=[1;0.0034]	B.1.152=[7;0.1842]	B.1.159=[4;0.0656]	B.1.160=[14;0.001]	B.1.177.15=[1;0.0006]	B.1.177.21=[1;0.0001]	B.1.177.4=[4;0.0009]	B.1.177=[45;0.0006]	B.1.2=[13;0.0005]	B.1.221=[7;0.0012]	B.1.239=[1;0.0062]	B.1.241=[5;0.0123]	B.1.243=[4;0.001]	B.1.256=[1;0.0154]
P26H	26H	26		76	8	2	0	0	0	8	B.1.1.219=[2;0.0143]	B.1.1.50=[3;0.0047]	B.1.1.7=[2;0.0]	B.1.177=[40;0.0005]	B.1.2=[25;0.0009]	B.1.221=[1;0.0002]	B.1.356=[1;0.0023]	B.1=[2;0.0]
P26T	26T	26		5	4	0	0	0	0	4	B.1.1.162=[1;0.0002]	B.1.236=[1;0.0038]	B.1.242=[2;0.0444]	B.1.320=[1;0.0014]
P26R	26R	26		6	2	0	0	0	0	2	B.1.229=[5;0.0543]	B.1.351=[1;0.0007]
P26F	26F	26		2	2	0	0	0	0	2	B.1.429=[1;0.0005]	D.2=[1;0.0001]
P26Y	26Y	26		7	1	0	0	0	0	1	B.1.2=[7;0.0003]
P26A	26A	26		1	1	0	0	0	0	1	B=[1;0.0002]
A27S	27S	27		490	57	7	1	0	0	57	A=[6;0.004]	B.1.1.130=[1;0.003]	B.1.1.143=[2;0.0256]	B.1.1.159=[1;0.0053]	B.1.1.161=[1;0.005]	B.1.1.184=[1;0.0081]	B.1.1.187=[3;0.0312]	B.1.1.189=[8;0.0274]	B.1.1.210=[1;0.0085]	B.1.1.211=[5;0.1]	B.1.1.216=[1;0.0028]	B.1.1.222=[4;0.0038]	B.1.1.243=[1;0.0105]	B.1.1.25=[2;0.0075]	B.1.1.28=[2;0.0019]	B.1.1.281=[1;0.0016]	B.1.1.284=[2;0.0003]	B.1.1.288=[8;0.0125]	B.1.1.289=[6;0.0114]	B.1.1.296=[3;0.0061]	B.1.1.304=[159;0.1222]	B.1.1.306=[2;0.0014]	B.1.1.307=[1;0.0005]	B.1.1.315=[8;0.0018]	B.1.1.33=[4;0.0033]	B.1.1.48=[1;0.0029]	B.1.1.50=[59;0.0916]	B.1.1.54=[2;0.0028]	B.1.1.7=[23;0.0003]	B.1.1.70=[1;0.0005]	B.1.1.74=[14;0.0007]	B.1.160=[6;0.0004]	B.1.163=[1;0.0303]	B.1.177.16=[1;0.0007]	B.1.177=[9;0.0001]	B.1.2=[14;0.0005]	B.1.214=[1;0.0097]	B.1.221=[1;0.0002]	B.1.232=[2;0.0039]
A27V	27V	27		247	55	6	0	0	0	55	A.1=[4;0.0012]	A.2=[1;0.0007]	B.1.1.1=[7;0.0009]	B.1.1.216=[1;0.0028]	B.1.1.222=[5;0.0048]	B.1.1.287=[1;0.0323]	B.1.1.294=[1;0.0032]	B.1.1.296=[1;0.002]	B.1.1.307=[1;0.0005]	B.1.1.311=[6;0.0023]	B.1.1.313=[4;0.0345]	B.1.1.315=[4;0.0009]	B.1.1.317=[1;0.0017]	B.1.1.33=[1;0.0008]	B.1.1.39=[4;0.004]	B.1.1.4=[1;0.0017]	B.1.1.50=[1;0.0016]	B.1.1.51=[4;0.0071]	B.1.1.7=[25;0.0003]	B.1.1.74=[18;0.0009]	B.1.1=[1;0.0003]	B.1.147=[1;0.0013]	B.1.160=[2;0.0001]	B.1.177.15=[1;0.0006]	B.1.177.16=[17;0.0127]	B.1.177.17=[1;0.001]	B.1.177.6=[1;0.0011]	B.1.177.7=[2;0.0006]	B.1.177=[7;0.0001]	B.1.2=[18;0.0007]	B.1.206=[1;0.0011]	B.1.221.3=[1;0.0012]	B.1.221=[2;0.0004]	B.1.232=[1;0.002]	B.1.234=[1;0.0006]	B.1.235=[5;0.0045]	B.1.236=[7;0.0265]	B.1.241=[3;0.0074]	B.1.243=[2;0.0005]
A27T	27T	27		96	13	1	0	0	0	13	B.1.1.267=[1;0.0106]	B.1.1.7=[1;0.0]	B.1.118=[1;0.0088]	B.1.177.4=[2;0.0005]	B.1.177=[70;0.0009]	B.1.2=[4;0.0002]	B.1.369=[2;0.0007]	B.1.416=[1;0.0023]	B.1.426=[1;0.0012]	B.1.427=[1;0.0013]	B.1.6=[3;0.0577]	B.1.91=[7;0.0156]	B.1=[2;0.0]
A27E	27E	27		4	3	0	0	0	0	3	B.1.1.291=[1;0.0009]	B.1.2=[1;0.0]	B.1=[2;0.0]
A27G	27G	27		6	2	0	0	0	0	2	B.15=[5;0.0833]	B.5=[1;0.0385]
A27K	27K	27		4	2	0	0	0	0	2	A.1=[2;0.0006]	B.1.36=[2;0.0005]
A27P	27P	27		2	2	0	0	0	0	2	B.1.1.7=[1;0.0]	B.1=[1;0.0]
A27I	27I	27		1	1	0	0	0	0	1	B.1.1.162=[1;0.0002]
Y28H	28H	28		185	19	4	0	0	1	18	A.1=[1;0.0003]	B.1.1.242=[3;0.0682]	B.1.1.286=[1;0.0029]	B.1.1.309=[2;0.0131]	B.1.1.317=[1;0.0017]	B.1.1.7=[1;0.0]	B.1.1.74=[3;0.0002]	B.1.160=[1;0.0001]	B.1.177=[13;0.0002]	B.1.2=[3;0.0001]	B.1.234=[3;0.0018]	B.1.241=[2;0.0049]	B.1.279=[54;0.033]	B.1.336=[1;0.0071]	B.1.400=[1;0.0018]	B.1=[4;0.0001]	B.45=[6;0.0229]	B.53=[60;1.0]	B=[25;0.0048]
Y28F	28F	28		17	7	0	0	0	0	7	A.2.4=[1;0.0055]	A=[6;0.004]	B.1.1.317=[1;0.0017]	B.1=[1;0.0]	B.6.1=[1;0.0294]	B=[1;0.0002]	None=[6;0.0046]
Y28N	28N	28		8	5	0	0	0	0	5	A.1=[1;0.0003]	B.1.1.162=[1;0.0002]	B.1.1.74=[1;0.0001]	B.1.36=[2;0.0005]	None=[3;0.0023]
Y28D	28D	28		4	3	0	0	0	0	3	A.1=[2;0.0006]	A.1=[1;0.0003]	B.1=[1;0.0]
Y28L	28L	28		2	1	0	0	0	0	1	B.1.1.46=[2;0.0192]
Y28C	28C	28		2	1	0	0	0	0	1	B.1.1.7=[2;0.0]
Y28G	28G	28		1	1	0	0	0	0	1	B.1.1.281=[1;0.0016]
Y28Q	28Q	28		1	1	0	0	0	0	1	B.4=[1;0.0021]
T29I	29I	29		759	58	11	2	0	0	58	A.1=[13;0.004]	A.2=[1;0.0007]	A.3=[19;0.0199]	A.5=[1;0.0021]	A=[1;0.0007]	B.1.1.1=[22;0.0028]	B.1.1.166=[2;0.0204]	B.1.1.171=[2;0.0073]	B.1.1.220=[206;0.3399]	B.1.1.227=[1;0.004]	B.1.1.237=[2;0.0052]	B.1.1.244=[1;0.0054]	B.1.1.28=[2;0.0019]	B.1.1.303=[7;0.0202]	B.1.1.306=[15;0.0105]	B.1.1.315=[2;0.0004]	B.1.1.39=[1;0.001]	B.1.1.44=[1;0.0016]	B.1.1.67=[201;0.3807]	B.1.1.7=[12;0.0002]	B.1.1.74=[1;0.0001]	B.1.1.8=[1;0.0016]	B.1.111=[4;0.0185]	B.1.128=[1;0.001]	B.1.160=[8;0.0006]	B.1.177.12=[3;0.0007]	B.1.177.21=[2;0.0003]	B.1.177=[42;0.0005]	B.1.2=[15;0.0006]	B.1.201=[49;0.2816]	B.1.210=[1;0.0028]	B.1.221.3=[1;0.0012]	B.1.232=[1;0.002]	B.1.234=[9;0.0054]	B.1.237=[1;0.0081]	B.1.243=[6;0.0014]	B.1.258.14=[2;0.0323]	B.1.258=[1;0.0002]	B.1.260=[1;0.0041]
T29S	29S	29		5	5	0	0	0	0	5	B.1.1.1=[1;0.0001]	B.1.1.220=[1;0.0017]	B.1.1.257=[1;0.0033]	B.1.1.281=[1;0.0016]	B=[1;0.0002]
T29A	29A	29		7	4	0	0	0	0	4	B.1.1.261=[4;0.0294]	B.1.1.7=[1;0.0]	B.4=[1;0.0021]	B=[1;0.0002]
T29P	29P	29		3	1	0	0	0	0	1	None=[3;0.0023]
T29G	29G	29		2	1	0	0	0	0	1	B.1.1.46=[2;0.0192]
T29V	29V	29		1	1	0	0	0	0	1	A.1=[1;0.0003]
T29N	29N	29		1	1	0	0	0	0	1	B.1.1.220=[1;0.0017]
T29F	29F	29		1	1	0	0	0	0	1	B.4=[1;0.0021]
T29Q	29Q	29		1	1	0	0	0	0	1	None=[1;0.0008]
N30S	30S	30		42	8	1	0	0	0	8	A.1=[1;0.0003]	B.1.1.7=[1;0.0]	B.1.177=[1;0.0]	B.1.2=[33;0.0013]	B.1.234=[2;0.0012]	B.1.351=[1;0.0007]	B.1.389=[2;0.002]	B.4=[1;0.0021]
N30H	30H	30		7	6	0	0	0	0	6	A.5=[1;0.0021]	B.1.1.50=[1;0.0016]	B.1.1.74=[1;0.0001]	B.1.177.24=[1;0.0018]	B.1=[2;0.0]	B.6=[1;0.001]
N30I	30I	30		4	4	0	0	0	0	4	B.1.177.15=[1;0.0006]	B.1.36=[1;0.0002]	B.1=[1;0.0]	None=[1;0.0008]
N30D	30D	30		4	3	0	0	0	0	3	B.1.1.46=[2;0.0192]	B.1.203=[1;0.0196]	B.1.504=[1;0.0303]
N30T	30T	30		11	2	0	0	0	0	2	B.1.1.289=[4;0.0076]	B.1.367=[7;0.0095]
N30K	30K	30		9	1	0	0	0	0	1	B.1.369=[9;0.003]
N30P	30P	30		2	1	0	0	0	0	1	A.1=[2;0.0006]
N30E	30E	30		1	1	0	0	0	0	1	B.1.1.281=[1;0.0016]
S31F	31F	31		16	11	0	0	0	0	11	A.1=[2;0.0006]	B.1.1.161=[1;0.005]	B.1.1.198=[1;0.0016]	B.1.1.7=[3;0.0]	B.1.1.74=[2;0.0001]	B.1.177=[2;0.0]	B.1.2=[1;0.0]	B.1.234=[1;0.0006]	B.1.422=[1;0.0016]	B.1=[1;0.0]	B.40=[1;0.0004]
S31V	31V	31		2	1	0	0	0	0	1	B.1.1.46=[2;0.0192]
S31M	31M	31		1	1	0	0	0	0	1	B.1.1.281=[1;0.0016]
S31P	31P	31		1	1	0	0	0	0	1	B.3=[1;0.0009]
S31T	31T	31		1	1	0	0	0	0	1	B=[1;0.0002]
F32L	32L	32		70	20	2	0	0	0	20	A.1=[1;0.0003]	A.2=[1;0.0007]	B.1.1.127=[2;0.012]	B.1.1.25=[1;0.0038]	B.1.1.63=[1;0.0036]	B.1.1.7=[1;0.0]	B.1.1.74=[2;0.0001]	B.1.2=[26;0.001]	B.1.2=[1;0.0]	B.1.221=[1;0.0002]	B.1.268=[2;0.0211]	B.1.36.17=[3;0.0015]	B.1.367=[1;0.0014]	B.1.390=[12;0.1667]	B.1.499=[1;0.0035]	B.1=[8;0.0002]	B.1=[1;0.0]	B.1=[2;0.0]	B.40=[1;0.0004]	B=[2;0.0004]
F32S	32S	32		22	8	0	0	0	0	8	A=[6;0.004]	B.1.1.162=[1;0.0002]	B.1.160=[1;0.0001]	B.1.177.4=[1;0.0002]	B.15=[5;0.0833]	B.4=[1;0.0021]	B.5=[1;0.0385]	None=[6;0.0046]
F32Y	32Y	32		11	6	0	0	0	0	6	A.2=[1;0.0007]	B.1.1.46=[2;0.0192]	B.1.1.7=[3;0.0]	B.1.280=[2;0.0051]	B.1=[2;0.0]	B=[1;0.0002]
F32V	32V	32		2	2	0	0	0	0	2	B.1.93=[1;0.001]	B=[1;0.0002]
F32C	32C	32		1	1	0	0	0	0	1	B.1.1.281=[1;0.0016]
F32X	32X	32		1	1	0	0	0	0	1	B.1.1.74=[1;0.0001]
F32I	32I	32		1	1	0	0	0	0	1	B=[1;0.0002]
T33I	33I	33		161	25	3	0	0	0	25	B.1.1.103=[1;0.0067]	B.1.1.112=[1;0.0625]	B.1.1.163=[1;0.0101]	B.1.1.281=[1;0.0016]	B.1.1.32=[1;0.0217]	B.1.1.37=[1;0.0002]	B.1.1.7=[22;0.0003]	B.1.1.72=[1;0.04]	B.1.1.74=[7;0.0004]	B.1.1=[5;0.0017]	B.1.177.10=[1;0.0012]	B.1.177=[86;0.0011]	B.1.2=[6;0.0002]	B.1.234=[1;0.0006]	B.1.235=[10;0.009]	B.1.258=[1;0.0002]	B.1.36.18=[2;0.0033]	B.1.36=[1;0.0002]	B.1.369=[1;0.0003]	B.1.409=[1;0.003]	B.1.451=[1;0.0156]	B.1.509=[1;0.0017]	B.1.526=[1;0.0036]	B.1=[6;0.0001]	Unknown=[1;0.0006]
T33K	33K	33		72	7	1	0	0	1	6	B.1.1.46=[2;0.0192]	B.1.1.7=[1;0.0]	B.1.1=[1;0.0003]	B.1.36.24=[64;0.9552]	B.1=[1;0.0]	B.4=[1;0.0021]	D.2=[2;0.0002]
T33R	33R	33		3	3	0	0	0	0	3	B.1.1.214=[1;0.0002]	B.1.1.82=[1;0.0213]	B.1.2=[1;0.0]
T33Q	33Q	33		12	2	0	0	0	0	2	A=[6;0.004]	None=[6;0.0046]
T33A	33A	33		7	2	0	0	0	0	2	B.1.1.1=[6;0.0008]	B.1.177.4=[1;0.0002]
T33S	33S	33		4	2	0	0	0	0	2	B.1.525=[1;0.0069]	B.1=[3;0.0001]
T33M	33M	33		1	1	0	0	0	0	1	A.1=[1;0.0003]
T33N	33N	33		1	1	0	0	0	0	1	B.1.1.162=[1;0.0002]
T33P	33P	33		1	1	0	0	0	0	1	B.1.177=[1;0.0]
T33V	33V	33		1	1	0	0	0	0	1	B.1.280=[1;0.0025]
R34C	34C	34		8	6	0	0	0	0	6	B.1.1.162=[1;0.0002]	B.1.2=[1;0.0]	B.1.363=[1;0.0015]	B.1.472=[1;0.0303]	B.1=[2;0.0]	None=[2;0.0015]
R34L	34L	34		18	4	1	0	0	0	4	B.1.177.4=[1;0.0002]	B.1.177=[15;0.0002]	B.1.2=[1;0.0]	B.1.36=[1;0.0002]
R34P	34P	34		3	2	0	0	0	0	2	B.1.1.74=[1;0.0001]	B.1.240=[2;0.0012]
R34H	34H	34		2	1	0	0	0	0	1	None=[2;0.0015]
G35V	35V	35		60	12	1	0	0	0	12	B.1.1.162=[1;0.0002]	B.1.1.284=[1;0.0001]	B.1.1.296=[1;0.002]	B.1.1.304=[1;0.0008]	B.1.1.7=[1;0.0]	B.1.177.21=[1;0.0001]	B.1.177=[2;0.0]	B.1.258=[1;0.0002]	B.1.422=[1;0.0016]	B.1=[1;0.0]	C.7=[2;0.069]	D.2=[47;0.0037]
G35R	35R	35		6	5	0	0	0	0	5	A=[1;0.0007]	B.1.1.54=[1;0.0014]	B.1.1.74=[1;0.0001]	B.1.240=[2;0.0012]	B.1=[1;0.0]
G35C	35C	35		2	2	0	0	0	0	2	B.1.237=[1;0.0081]	B.1.375=[1;0.0017]
G35Q	35Q	35		2	1	0	0	0	0	1	B.1.1.46=[2;0.0192]
G35D	35D	35		1	1	0	0	0	0	1	B.1.1.281=[1;0.0016]
V36I	36I	36		26	6	1	0	0	0	6	B.1.177.14=[1;0.0068]	B.1.177=[2;0.0]	B.1.2=[1;0.0]	B.1.243=[5;0.0012]	B.1.258.11=[16;0.0093]	B.1=[1;0.0]
V36F	36F	36		10	6	0	0	0	0	6	B.1.1.7=[1;0.0]	B.1.177.21=[1;0.0001]	B.1.177=[4;0.0001]	B.1.320=[1;0.0014]	B.1=[2;0.0]	D.2=[1;0.0001]
V36S	36S	36		2	2	0	0	0	0	2	A.2=[1;0.0007]	B.1.1.281=[1;0.0016]
V36A	36A	36		2	1	0	0	0	0	1	B.1.1.7=[2;0.0]
V36L	36L	36		1	1	0	0	0	0	1	B.1.177.9=[1;0.001]
Y37N	37N	37		3	2	0	0	0	0	2	B.1.1.7=[1;0.0]	None=[2;0.0015]
Y37X	37X	37		1	1	0	0	0	0	1	B.1.1.74=[1;0.0001]
Y38C	38C	38		1	1	0	0	0	0	1	A=[1;0.0007]
Y38R	38R	38		1	1	0	0	0	0	1	B.1.1.162=[1;0.0002]
Y38G	38G	38		1	1	0	0	0	0	1	B.1.1.281=[1;0.0016]
Y38H	38H	38		1	1	0	0	0	0	1	B.1.1.4=[1;0.0017]
Y38N	38N	38		1	1	0	0	0	0	1	B.1.1.74=[1;0.0001]
P39N	39N	39		3	2	0	0	0	0	2	A.1=[2;0.0006]	B.4=[1;0.0021]
P39L	39L	39		2	2	0	0	0	0	2	A.2=[1;0.0007]	B.1.1.281=[1;0.0016]
P39T	39T	39		3	1	0	0	0	0	1	B.1.1.7=[3;0.0]
P39H	39H	39		1	1	0	0	0	0	1	B.1.1.162=[1;0.0002]
P39S	39S	39		1	1	0	0	0	0	1	B.1.1.7=[1;0.0]
D40E	40E	40		4	3	0	0	0	0	3	B.1.499=[1;0.0035]	B.1=[2;0.0]	None=[1;0.0008]
D40K	40K	40		3	3	0	0	0	0	3	B.1.1.162=[1;0.0002]	B.1.1.291=[1;0.0009]	B.1=[1;0.0]
D40T	40T	40		2	2	0	0	0	0	2	B.1.1.281=[1;0.0016]	None=[1;0.0008]
D40N	40N	40		1	1	0	0	0	0	1	B.1.177=[1;0.0]
K41R	41R	41		6	4	0	0	0	0	4	B.1.1.141=[1;0.003]	B.1.1.162=[1;0.0002]	B.1.2=[3;0.0001]	B.1.36=[1;0.0002]
K41I	41I	41		5	4	0	0	0	0	4	B.1.1.291=[1;0.0009]	B.1.1.33=[1;0.0008]	B.1=[1;0.0]	D.2=[2;0.0002]
K41T	41T	41		12	2	0	0	0	0	2	A=[6;0.004]	None=[6;0.0046]
K41D	41D	41		4	2	0	0	0	0	2	A.1=[3;0.0009]	B.4=[1;0.0021]
K41E	41E	41		3	2	0	0	0	0	2	B.1.1.170=[2;0.0045]	B.1.2=[1;0.0]
K41N	41N	41		2	2	0	0	0	0	2	A.2=[1;0.0007]	B.1.1.7=[1;0.0]
K41Q	41Q	41		3	1	0	0	0	0	1	None=[3;0.0023]
K41S	41S	41		1	1	0	0	0	0	1	B.1.1.281=[1;0.0016]
V42I	42I	42		29	13	0	0	0	0	13	A.1=[1;0.0003]	A.1=[2;0.0006]	A.23.1=[1;0.0036]	A=[6;0.004]	B.1.1.159=[1;0.0053]	B.1.1.37=[1;0.0002]	B.1.1.7=[1;0.0]	B.1.160=[1;0.0001]	B.1.2=[2;0.0001]	B.1.375=[1;0.0017]	B.4=[1;0.0021]	None=[6;0.0046]	None=[5;0.0039]
V42F	42F	42		4	3	0	0	0	0	3	B.1.1.279=[1;0.0008]	B.1.1.70=[1;0.0005]	B.1=[2;0.0]
V42T	42T	42		2	2	0	0	0	0	2	B.1.1.162=[1;0.0002]	B.1.1.291=[1;0.0009]
V42G	42G	42		2	2	0	0	0	0	2	B.1.2=[1;0.0]	B.1=[1;0.0]
V42L	42L	42		4	1	0	0	0	0	1	None=[4;0.0031]
V42Y	42Y	42		1	1	0	0	0	0	1	B.1.1.281=[1;0.0016]
V42A	42A	42		1	1	0	0	0	0	1	None=[1;0.0008]
F43L	43L	43		5	5	0	0	0	0	5	B.1.1.281=[1;0.0016]	B.1.1.291=[1;0.0009]	B.1.1.316=[1;0.0029]	B.1.1.74=[1;0.0001]	B.1=[1;0.0]
F43Y	43Y	43		1	1	0	0	0	0	1	A.1=[1;0.0003]
F43C	43C	43		1	1	0	0	0	0	1	B.1.1.33=[1;0.0008]
F43N	43N	43		1	1	0	0	0	0	1	B.1=[1;0.0]
F43S	43S	43		1	1	0	0	0	0	1	B.1=[1;0.0]
R44K	44K	44		9	3	0	0	0	0	3	B.1=[1;0.0]	B=[1;0.0002]	None=[7;0.0054]
R44I	44I	44		5	2	0	0	0	0	2	D.2=[1;0.0001]	None=[4;0.0031]
R44T	44T	44		2	2	0	0	0	0	2	B.1.351=[1;0.0007]	None=[1;0.0008]
R44X	44X	44		1	1	0	0	0	0	1	B.1.1.162=[1;0.0002]
R44W	44W	44		1	1	0	0	0	0	1	B.1.1.281=[1;0.0016]
R44A	44A	44		1	1	0	0	0	0	1	B.1.1.291=[1;0.0009]
S45F	45F	45		6	5	0	0	0	0	5	B.1.1.7=[1;0.0]	B.1.177=[1;0.0]	B.1.2=[2;0.0001]	B.1.36.1=[1;0.0053]	B.1=[1;0.0]
S45P	45P	45		5	5	0	0	0	0	5	B.1.1.291=[1;0.0009]	B.1.1.67=[1;0.0019]	B.1.1=[1;0.0003]	B.1.177=[1;0.0]	B.1=[1;0.0]
S45A	45A	45		3	3	0	0	0	0	3	B.1.1.7=[1;0.0]	B.1.2=[1;0.0]	B.1=[1;0.0]
S45Y	45Y	45		2	2	0	0	0	0	2	B.1.160=[1;0.0001]	B.1=[1;0.0]
S45H	45H	45		1	1	0	0	0	0	1	B.1.1.162=[1;0.0002]
S45T	45T	45		1	1	0	0	0	0	1	B.1.1.7=[1;0.0]
S46L	46L	46		28	14	1	0	0	0	14	A.1=[1;0.0003]	B.1.1.1=[1;0.0001]	B.1.1.162=[1;0.0002]	B.1.1.281=[1;0.0016]	B.1.1.306=[1;0.0007]	B.1.1.33=[1;0.0008]	B.1.1.55=[1;0.01]	B.1.1.7=[10;0.0001]	B.1.177=[1;0.0]	B.1.196=[1;0.0156]	B.1.206=[1;0.0011]	B.1.258=[2;0.0003]	B.1.279=[1;0.0006]	B.1=[5;0.0001]
S46A	46A	46		17	10	0	0	0	0	10	A.3=[4;0.0042]	A=[1;0.0007]	B.1.1.184=[1;0.0081]	B.1.1.291=[1;0.0009]	B.1.1.317=[2;0.0035]	B.1.1.7=[1;0.0]	B.1.1.74=[1;0.0001]	B.1.2=[3;0.0001]	B.1.36=[1;0.0002]	B.1=[2;0.0]
S46N	46N	46		12	2	0	0	0	0	2	A=[6;0.004]	None=[6;0.0046]
S46P	46P	46		2	2	0	0	0	0	2	B.1.1.281=[1;0.0016]	B.1.177.21=[1;0.0001]
S46X	46X	46		2	2	0	0	0	0	2	B.1.36=[1;0.0002]	B.1=[1;0.0]
S46T	46T	46		1	1	0	0	0	0	1	B.1.2=[1;0.0]
S46D	46D	46		1	1	0	0	0	0	1	B.4=[1;0.0021]
V47I	47I	47		60	10	2	0	0	0	10	B.1.1.281=[1;0.0016]	B.1.1.291=[1;0.0009]	B.1.1.70=[1;0.0005]	B.1.1.74=[30;0.0015]	B.1.160=[1;0.0001]	B.1.2=[11;0.0004]	B.1.497=[1;0.0007]	B.15=[5;0.0833]	B.5=[1;0.0385]	None=[8;0.0062]
V47F	47F	47		10	5	0	0	0	0	5	B.1.1.155=[1;0.0182]	B.1.1.274=[2;0.0124]	B.1.1.7=[3;0.0]	B.1=[3;0.0001]	D.2=[1;0.0001]
V47T	47T	47		12	2	0	0	0	0	2	A=[6;0.004]	None=[6;0.0046]
V47L	47L	47		2	2	0	0	0	0	2	B.1.1.281=[1;0.0016]	None=[1;0.0008]
V47A	47A	47		2	2	0	0	0	0	2	B.1.36.17=[1;0.0005]	B.1.36.27=[1;0.0222]
V47D	47D	47		4	1	0	0	0	0	1	B.1=[4;0.0001]
V47M	47M	47		1	1	0	0	0	0	1	A.1=[1;0.0003]
L48F	48F	48		2	2	0	0	0	0	2	A.1=[1;0.0003]	B.40=[1;0.0004]
L48S	48S	48		2	2	0	0	0	0	2	A.2=[1;0.0007]	B.1.1.70=[1;0.0005]
L48V	48V	48		1	1	0	0	0	0	1	B.1.1.162=[1;0.0002]
L48E	48E	48		1	1	0	0	0	0	1	B.1=[1;0.0]
H49Y	49Y	49		1313	112	22	2	0	0	112	A.1=[6;0.0019]	A.2.2=[1;0.0019]	A.2=[1;0.0007]	A.4=[1;0.0156]	A=[5;0.0034]	B.1.1.1=[7;0.0009]	B.1.1.10=[1;0.001]	B.1.1.101=[1;0.0031]	B.1.1.103=[5;0.0336]	B.1.1.127=[1;0.006]	B.1.1.138=[1;0.0061]	B.1.1.141=[3;0.009]	B.1.1.143=[1;0.0128]	B.1.1.155=[21;0.3818]	B.1.1.162=[1;0.0002]	B.1.1.170=[5;0.0112]	B.1.1.177=[2;0.025]	B.1.1.204=[2;0.02]	B.1.1.208=[2;0.0142]	B.1.1.212=[2;0.0137]	B.1.1.214=[18;0.0038]	B.1.1.216=[13;0.0362]	B.1.1.220=[1;0.0017]	B.1.1.222=[2;0.0019]	B.1.1.239=[1;0.0059]	B.1.1.240=[2;0.0086]	B.1.1.264=[1;0.005]	B.1.1.273=[1;0.0057]	B.1.1.277=[7;0.0063]	B.1.1.28=[1;0.001]	B.1.1.281=[5;0.008]	B.1.1.284=[17;0.0025]	B.1.1.285=[5;0.0309]	B.1.1.304=[7;0.0054]	B.1.1.306=[2;0.0014]	B.1.1.311=[2;0.0008]	B.1.1.315=[1;0.0002]	B.1.1.316=[6;0.0177]	B.1.1.33=[13;0.0106]
H49V	49V	49		12	2	0	0	0	0	2	A=[6;0.004]	None=[6;0.0046]
H49C	49C	49		2	2	0	0	0	0	2	B.1.1.281=[1;0.0016]	B.1=[1;0.0]
H49L	49L	49		2	2	0	0	0	0	2	B.1.1.291=[1;0.0009]	B.1.177=[1;0.0]
H49N	49N	49		2	1	0	0	0	0	1	B=[2;0.0004]
H49F	49F	49		1	1	0	0	0	0	1	A.1=[1;0.0003]
H49I	49I	49		1	1	0	0	0	0	1	B.1.160=[1;0.0001]
S50L	50L	50		120	36	2	0	0	0	36	A.1=[3;0.0009]	A.1=[2;0.0006]	A=[3;0.002]	A=[6;0.004]	B.1.1.1=[2;0.0003]	B.1.1.163=[2;0.0202]	B.1.1.194=[1;0.006]	B.1.1.220=[1;0.0017]	B.1.1.231=[1;0.0057]	B.1.1.307=[2;0.0009]	B.1.1.315=[1;0.0002]	B.1.1.50=[1;0.0016]	B.1.1.7=[1;0.0]	B.1.1.70=[1;0.0005]	B.1.1.74=[1;0.0001]	B.1.1=[3;0.001]	B.1.160=[8;0.0006]	B.1.177.10=[2;0.0024]	B.1.177.16=[5;0.0037]	B.1.177.4=[2;0.0005]	B.1.177=[4;0.0001]	B.1.2=[3;0.0001]	B.1.264=[1;0.0179]	B.1.369=[1;0.0003]	B.1.371=[7;0.0093]	B.1.398=[2;0.0091]	B.1.434=[1;0.0769]	B.1=[19;0.0004]	B.15=[5;0.0833]	B.4=[1;0.0021]	B.48=[1;0.0057]	B.5=[1;0.0385]	B=[18;0.0035]	D.2=[1;0.0001]	None=[1;0.0008]	None=[6;0.0046]
S50T	50T	50		5	4	0	0	0	0	4	B.1.1.291=[1;0.0009]	B.1.177=[2;0.0]	B.1.221=[1;0.0002]	None=[1;0.0008]
S50P	50P	50		4	4	0	0	0	0	4	B.1.1.253=[1;0.0025]	B.1.1=[1;0.0003]	B.1.160=[1;0.0001]	B.6=[1;0.001]
S50A	50A	50		2	2	0	0	0	0	2	B.1.1.7=[1;0.0]	B.1.243=[1;0.0002]
S50K	50K	50		2	2	0	0	0	0	2	B.1.2=[1;0.0]	B.1=[1;0.0]
T51I	51I	51		344	22	3	1	0	0	22	B.1.1.1=[2;0.0003]	B.1.1.284=[1;0.0001]	B.1.1.294=[1;0.0032]	B.1.1.304=[1;0.0008]	B.1.1.306=[2;0.0014]	B.1.1.307=[2;0.0009]	B.1.1.316=[1;0.0029]	B.1.1.64=[14;0.0276]	B.1.1.67=[3;0.0057]	B.1.1.7=[7;0.0001]	B.1.1.8=[1;0.0016]	B.1.146=[1;0.0034]	B.1.160=[1;0.0001]	B.1.177.21=[10;0.0013]	B.1.177=[277;0.0035]	B.1.2=[2;0.0001]	B.1.213=[3;0.06]	B.1.235=[1;0.0009]	B.1.258=[1;0.0002]	B.1.36.16=[2;0.0066]	B.1.362=[2;0.0049]	B.1=[9;0.0002]
T51A	51A	51		5	4	0	0	0	0	4	B.1.1.7=[2;0.0]	B.1.1=[1;0.0003]	B.1.351=[1;0.0007]	B.1=[1;0.0]
T51S	51S	51		13	3	0	0	0	0	3	A=[6;0.004]	B.1.1.33=[1;0.0008]	None=[6;0.0046]
T51N	51N	51		2	2	0	0	0	0	2	B.1.36.27=[1;0.0222]	None=[1;0.0008]
T51M	51M	51		1	1	0	0	0	0	1	B.1.1.291=[1;0.0009]
Q52H	52H	52		96	25	1	0	0	1	24	A.2.4=[2;0.0109]	B.1.1.1=[1;0.0001]	B.1.1.28=[3;0.0029]	B.1.1.311=[8;0.0031]	B.1.1.316=[1;0.0029]	B.1.1.33=[1;0.0008]	B.1.1.33=[9;0.0073]	B.1.1.7=[1;0.0]	B.1.1.70=[1;0.0005]	B.1.1.74=[4;0.0002]	B.1.1=[1;0.0003]	B.1.160=[1;0.0001]	B.1.177=[4;0.0001]	B.1.189=[8;0.0205]	B.1.2=[3;0.0001]	B.1.258=[1;0.0002]	B.1.36.18=[1;0.0016]	B.1.36=[2;0.0005]	B.1.369=[1;0.0003]	B.1.382=[34;0.6415]	B.1.425=[1;0.0038]	B.1.497=[1;0.0007]	B.1.93=[1;0.001]	B.1=[5;0.0001]	B.6.6=[1;0.0011]
Q52R	52R	52		162	14	2	1	0	1	13	B.1.1.315=[6;0.0013]	B.1.1.46=[1;0.0096]	B.1.1.7=[4;0.0001]	B.1.177.10=[20;0.0244]	B.1.177=[2;0.0]	B.1.177=[7;0.0001]	B.1.2=[3;0.0001]	B.1.221=[1;0.0002]	B.1.235=[1;0.0009]	B.1.258=[1;0.0002]	B.1.455=[1;0.1111]	B.1.525=[108;0.75]	B.1=[6;0.0001]	Unknown=[1;0.0006]
Q52L	52L	52		49	7	2	0	0	0	7	A.1=[1;0.0003]	B.1.1.1=[1;0.0001]	B.1.1.125=[1;0.0097]	B.1.1.161=[1;0.005]	B.1.1.247=[17;0.0215]	B.1.1.291=[27;0.025]	None=[1;0.0008]
Q52E	52E	52		5	5	0	0	0	0	5	A.2=[1;0.0007]	B.1.1.33=[1;0.0008]	B.1.2=[1;0.0]	B.1.36=[1;0.0002]	B.1=[1;0.0]
Q52K	52K	52		16	3	1	0	0	0	3	B.1.1.7=[14;0.0002]	B.1.177=[1;0.0]	B.1.36.27=[1;0.0222]
Q52X	52X	52		1	1	0	0	0	0	1	B.1.134=[1;0.007]
Q52Y	52Y	52		1	1	0	0	0	0	1	B.1.232=[1;0.002]
D53G	53G	53		15	3	0	0	0	0	3	A=[6;0.004]	B.1.221=[3;0.0005]	None=[6;0.0046]
D53N	53N	53		4	2	0	0	0	0	2	B.1.1.7=[2;0.0]	B.1.177=[2;0.0]
D53Y	53Y	53		2	2	0	0	0	0	2	A.1=[1;0.0003]	A.2=[1;0.0007]
D53Q	53Q	53		1	1	0	0	0	0	1	B.1.1.291=[1;0.0009]
D53E	53E	53		1	1	0	0	0	0	1	None=[1;0.0008]
L54F	54F	54		1911	111	20	6	0	8	103	A.1=[1;0.0003]	A.1=[6;0.0019]	B.1.1.1=[14;0.0018]	B.1.1.10=[2;0.002]	B.1.1.106=[2;0.0215]	B.1.1.118=[3;0.0423]	B.1.1.184=[2;0.0161]	B.1.1.189=[1;0.0034]	B.1.1.196=[1;0.0057]	B.1.1.198=[1;0.0016]	B.1.1.199=[57;1.0]	B.1.1.220=[2;0.0033]	B.1.1.232=[7;0.0147]	B.1.1.244=[1;0.0054]	B.1.1.25=[1;0.0038]	B.1.1.259=[8;1.0]	B.1.1.260=[23;1.0]	B.1.1.277=[3;0.0027]	B.1.1.28=[5;0.0048]	B.1.1.281=[1;0.0016]	B.1.1.284=[7;0.001]	B.1.1.291=[15;0.0139]	B.1.1.304=[1;0.0008]	B.1.1.306=[2;0.0014]	B.1.1.315=[2;0.0004]	B.1.1.315=[2;0.0004]	B.1.1.317=[68;0.1181]	B.1.1.32=[1;0.0217]	B.1.1.39=[1;0.001]	B.1.1.44=[1;0.0016]	B.1.1.50=[3;0.0047]	B.1.1.54=[2;0.0028]	B.1.1.61=[1;0.0089]	B.1.1.64=[3;0.0059]	B.1.1.64=[492;0.9704]	B.1.1.67=[2;0.0038]	B.1.1.7=[7;0.0001]	B.1.1.70=[7;0.0036]	B.1.1.74=[1;0.0001]
L54Y	54Y	54		15	4	0	0	0	0	4	A.1=[2;0.0006]	A=[6;0.004]	B.4=[1;0.0021]	None=[6;0.0046]
L54S	54S	54		1	1	0	0	0	0	1	B.1.1.7=[1;0.0]
L54W	54W	54		1	1	0	0	0	0	1	B.1=[1;0.0]
F55L	55L	55		4	4	0	0	0	0	4	B.1.1.162=[1;0.0002]	B.1.1.7=[1;0.0]	B.1.36.27=[1;0.0222]	B.1=[1;0.0]
F55Y	55Y	55		3	3	0	0	0	0	3	B.1.1.7=[1;0.0]	B.1.1.74=[1;0.0001]	B.1.221=[1;0.0002]
F55N	55N	55		1	1	0	0	0	0	1	B.1.2=[1;0.0]
F55I	55I	55		1	1	0	0	0	0	1	B.1=[1;0.0]
F55C	55C	55		1	1	0	0	0	0	1	B.1=[1;0.0]
L56V	56V	56		1	1	0	0	0	0	1	B.1=[1;0.0]
P57S	57S	57		7	3	0	0	0	0	3	B.1.177.16=[5;0.0037]	B.1.401=[1;0.0101]	B.1.504=[1;0.0303]
P57L	57L	57		4	3	0	0	0	0	3	B.1.177=[1;0.0]	B.1.243=[1;0.0002]	B.1=[2;0.0]
P57G	57G	57		1	1	0	0	0	0	1	A.1=[1;0.0003]
P57Y	57Y	57		1	1	0	0	0	0	1	B.1.1.162=[1;0.0002]
P57T	57T	57		1	1	0	0	0	0	1	B.1.36.27=[1;0.0222]
P57R	57R	57		1	1	0	0	0	0	1	B.1=[1;0.0]
F58L	58L	58		3	3	0	0	0	0	3	B.1.1.7=[1;0.0]	B.1.110=[1;0.0046]	D.2=[1;0.0001]
F58V	58V	58		2	2	0	0	0	0	2	B.1=[1;0.0]	B.1=[1;0.0]
F58Y	58Y	58		1	1	0	0	0	0	1	B.1.1.162=[1;0.0002]
F58C	58C	58		1	1	0	0	0	0	1	B.1.1.46=[1;0.0096]
F58S	58S	58		1	1	0	0	0	0	1	B.1.124=[1;0.0083]
F59S	59S	59		21	6	0	0	0	0	6	B.1.177.15=[1;0.0006]	B.1.177.21=[9;0.0011]	B.1.177=[1;0.0]	B.1.2=[1;0.0]	B.1.36=[1;0.0002]	D.2=[8;0.0006]
F59L	59L	59		5	4	0	0	0	0	4	B.1.1.46=[1;0.0096]	B.1.1.7=[2;0.0]	B.1.241=[1;0.0025]	B.4=[1;0.0021]
F59Y	59Y	59		116	3	1	1	0	1	2	A=[6;0.004]	B.1.463=[104;0.8595]	None=[6;0.0046]
F59I	59I	59		3	2	0	0	0	0	2	B.1=[1;0.0]	None=[2;0.0015]
F59N	59N	59		3	1	0	0	0	0	1	A.1=[3;0.0009]
F59V	59V	59		1	1	0	0	0	0	1	B.1.1.162=[1;0.0002]
F59H	59H	59		1	1	0	0	0	0	1	B.4=[1;0.0021]
S60C	60C	60		1	1	0	0	0	0	1	B.1.1.162=[1;0.0002]
S60L	60L	60		1	1	0	0	0	0	1	B.1.1.46=[1;0.0096]
S60F	60F	60		1	1	0	0	0	0	1	B.1.1.74=[1;0.0001]
S60P	60P	60		1	1	0	0	0	0	1	B.1.177.4=[1;0.0002]
S60N	60N	60		1	1	0	0	0	0	1	B.1=[1;0.0]
N61K	61K	61		3	3	0	0	0	0	3	B.1.1.170=[1;0.0022]	B.1.1.284=[1;0.0001]	B.1.160=[1;0.0001]
N61T	61T	61		4	2	0	0	0	0	2	A.1=[3;0.0009]	B.1=[1;0.0]
N61Y	61Y	61		2	2	0	0	0	0	2	B.1.1.46=[1;0.0096]	B.1=[1;0.0]
N61D	61D	61		1	1	0	0	0	0	1	B.1.1.247=[1;0.0013]
V62L	62L	62		36	12	0	0	0	0	12	A.1=[1;0.0003]	A.1=[2;0.0006]	B.1.1.111=[1;0.0161]	B.1.1.306=[1;0.0007]	B.1.1.7=[3;0.0]	B.1.1.72=[3;0.12]	B.1.177=[1;0.0]	B.1.2=[3;0.0001]	B.1.243=[8;0.0019]	B.1.93=[7;0.0068]	B.1=[5;0.0001]	B.4=[1;0.0021]
V62I	62I	62		45	11	1	0	0	0	11	B.1.1.130=[2;0.006]	B.1.1.162=[28;0.0065]	B.1.1.220=[1;0.0017]	B.1.1.297=[2;0.009]	B.1.1.317=[1;0.0017]	B.1.1.7=[1;0.0]	B.1.1.74=[2;0.0001]	B.1.1.82=[1;0.0213]	B.1.177.4=[1;0.0002]	B.1.361=[4;0.0022]	B.1=[2;0.0]
V62A	62A	62		3	3	0	0	0	0	3	A=[1;0.0007]	D.2=[1;0.0001]	None=[1;0.0008]
V62F	62F	62		2	2	0	0	0	0	2	B.1.160=[1;0.0001]	B.1=[1;0.0]
V62G	62G	62		1	1	0	0	0	0	1	B.1.1.101=[1;0.0031]
V62K	62K	62		1	1	0	0	0	0	1	B.1.1.284=[1;0.0001]
V62T	62T	62		1	1	0	0	0	0	1	B.1.1.46=[1;0.0096]
T63S	63S	63		14	4	0	0	0	0	4	A=[6;0.004]	B.1.1.46=[1;0.0096]	B.1.258=[1;0.0002]	None=[6;0.0046]
T63N	63N	63		4	3	0	0	0	0	3	B.1.1.7=[1;0.0]	B.1.1.97=[2;0.0556]	B.1.2=[1;0.0]
T63I	63I	63		9	2	0	0	0	0	2	B.1.1.7=[8;0.0001]	B.1.88=[1;0.0032]
T63A	63A	63		2	2	0	0	0	0	2	B.1.1.298=[1;0.0007]	B.1.1.7=[1;0.0]
T63K	63K	63		1	1	0	0	0	0	1	B.1.1.284=[1;0.0001]
W64R	64R	64		47	15	1	0	0	0	15	B.1.1.133=[2;0.0198]	B.1.1.153=[1;0.0024]	B.1.1.54=[1;0.0014]	B.1.1.7=[12;0.0002]	B.1.1.7=[5;0.0001]	B.1.1=[2;0.0007]	B.1.160=[1;0.0001]	B.1.177=[2;0.0]	B.1.2=[4;0.0002]	B.1.258=[2;0.0003]	B.1.329=[2;0.0089]	B.1.431=[1;0.04]	B.1=[1;0.0]	B=[9;0.0017]	D.2=[2;0.0002]
W64L	64L	64		41	14	1	0	0	0	14	B.1.1.186=[1;0.0048]	B.1.1.298=[1;0.0007]	B.1.1.316=[1;0.0029]	B.1.1.7=[1;0.0]	B.1.1.70=[2;0.001]	B.1.177=[8;0.0001]	B.1.179=[1;0.0042]	B.1.240=[15;0.009]	B.1.258=[2;0.0003]	B.1.349=[1;0.0028]	B.1.509=[1;0.0017]	B.1=[3;0.0001]	B.3=[3;0.0027]	B.52=[1;0.0119]
W64C	64C	64		190	11	2	1	0	0	11	B.1.1.258=[1;0.0035]	B.1.1.294=[2;0.0063]	B.1.160=[1;0.0001]	B.1.177.21=[121;0.0153]	B.1.177=[56;0.0007]	B.1.2=[1;0.0]	B.1.234=[2;0.0012]	B.1.36=[1;0.0002]	B.1.361=[1;0.0005]	None=[3;0.0023]	Unknown=[1;0.0006]
W64G	64G	64		4	2	0	0	0	0	2	B.1.1.1=[3;0.0004]	B.1.177=[1;0.0]
W64Q	64Q	64		3	2	0	0	0	0	2	A.1=[2;0.0006]	B.4=[1;0.0021]
W64K	64K	64		1	1	0	0	0	0	1	B.1.1.284=[1;0.0001]
W64P	64P	64		1	1	0	0	0	0	1	B.1.1.46=[1;0.0096]
F65Y	65Y	65		14	4	0	0	0	0	4	A.1=[1;0.0003]	A=[6;0.004]	B.4=[1;0.0021]	None=[6;0.0046]
F65S	65S	65		5	4	0	0	0	0	4	A.1=[2;0.0006]	B.1.177=[1;0.0]	B.1.2=[1;0.0]	B.1.36=[1;0.0002]
F65L	65L	65		4	2	0	0	0	0	2	B.1.2=[1;0.0]	B.1.258=[3;0.0005]
F65I	65I	65		3	1	0	0	0	0	1	None=[3;0.0023]
H66R	66R	66	H66R	16	11	0	0	0	0	11	A=[1;0.0007]	B.1.1.182=[1;0.0055]	B.1.1.291=[1;0.0009]	B.1.1.294=[1;0.0032]	B.1.1=[2;0.0007]	B.1.177=[3;0.0]	B.1.2=[1;0.0]	B.1.221=[1;0.0002]	B.1.332=[1;0.0043]	B.1.36=[1;0.0002]	B.1=[3;0.0001]
H66Y	66Y	66		15	5	0	0	0	0	5	A=[6;0.004]	B.1.1.7=[1;0.0]	B.1.367=[1;0.0014]	B=[1;0.0002]	None=[6;0.0046]
H66N	66N	66		8	3	0	0	0	0	3	B.1.1.7=[2;0.0]	B.15=[5;0.0833]	B.5=[1;0.0385]
H66L	66L	66		4	2	0	0	0	0	2	B.1.1.7=[1;0.0]	B.1.258=[3;0.0005]
H66Q	66Q	66		3	1	0	0	0	0	1	B.1.429=[3;0.0015]
H66P	66P	66		2	1	0	0	0	0	1	B.1.258.7=[2;0.0039]
H66D	66D	66		1	1	0	0	0	0	1	B.1.1.316=[1;0.0029]
H66F	66F	66		1	1	0	0	0	0	1	B.4=[1;0.0021]
A67V	67V	67		626	60	7	3	0	1	59	A.1=[2;0.0006]	B.1.1.162=[8;0.0019]	B.1.1.186=[2;0.0095]	B.1.1.212=[1;0.0068]	B.1.1.216=[2;0.0056]	B.1.1.228=[1;0.0055]	B.1.1.232=[1;0.0021]	B.1.1.263=[1;0.0035]	B.1.1.277=[1;0.0009]	B.1.1.28=[1;0.001]	B.1.1.284=[2;0.0003]	B.1.1.291=[1;0.0009]	B.1.1.3=[1;0.0077]	B.1.1.311=[3;0.0012]	B.1.1.312=[6;0.0131]	B.1.1.37=[3;0.0006]	B.1.1.38=[1;0.0039]	B.1.1.54=[3;0.0042]	B.1.1.63=[1;0.0036]	B.1.1.7=[65;0.0009]	B.1.1.70=[1;0.0005]	B.1.1.74=[11;0.0006]	B.1.1.75=[1;0.0078]	B.1.1.91=[2;0.1818]	B.1.1=[2;0.0007]	B.1.110.3=[1;0.005]	B.1.131=[1;0.0154]	B.1.160=[5;0.0003]	B.1.177.4=[6;0.0014]	B.1.177=[136;0.0017]	B.1.189=[1;0.0026]	B.1.2=[17;0.0006]	B.1.212=[1;0.0256]	B.1.221=[1;0.0002]	B.1.222=[1;0.0017]	B.1.234=[2;0.0012]	B.1.243=[2;0.0005]	B.1.258.16=[1;0.002]	B.1.258.17=[1;0.0023]
A67S	67S	67		352	38	6	0	0	0	38	A.3=[1;0.001]	B.1.1.1=[2;0.0003]	B.1.1.145=[1;0.0238]	B.1.1.196=[3;0.0172]	B.1.1.243=[1;0.0105]	B.1.1.274=[3;0.0186]	B.1.1.277=[22;0.0198]	B.1.1.28=[1;0.001]	B.1.1.29=[2;0.0103]	B.1.1.294=[4;0.0127]	B.1.1.316=[2;0.0059]	B.1.1.37=[1;0.0002]	B.1.1.50=[37;0.0575]	B.1.1.57=[3;0.0448]	B.1.1.7=[36;0.0005]	B.1.1.74=[3;0.0002]	B.1.1.90=[2;0.0645]	B.1.1=[2;0.0007]	B.1.160.7=[3;0.0047]	B.1.160=[5;0.0003]	B.1.177=[98;0.0012]	B.1.2=[22;0.0008]	B.1.240=[2;0.0012]	B.1.243=[1;0.0002]	B.1.258=[3;0.0005]	B.1.276=[1;0.0263]	B.1.279=[1;0.0006]	B.1.308=[1;0.0286]	B.1.351=[1;0.0007]	B.1.36=[1;0.0002]	B.1.362=[1;0.0024]	B.1.375=[1;0.0017]	B.1.429=[1;0.0005]	B.1.91=[7;0.0156]	B.1=[74;0.0014]	B.4=[1;0.0021]	B.40=[1;0.0004]	None=[1;0.0008]
A67T	67T	67		24	10	0	0	0	0	10	B.1.1.162=[2;0.0005]	B.1.1.262=[1;0.0161]	B.1.1.7=[4;0.0001]	B.1.160=[1;0.0001]	B.1.164=[3;0.0769]	B.1.177=[5;0.0001]	B.1.258.17=[1;0.0023]	B.1=[1;0.0]	B.15=[5;0.0833]	B.5=[1;0.0385]
A67D	67D	67		5	4	0	0	0	0	4	B.1.1.7=[2;0.0]	B.1.1=[1;0.0003]	B.1.258.16=[1;0.002]	None=[1;0.0008]
A67G	67G	67		3	3	0	0	0	0	3	B.1.1.39=[1;0.001]	B.1.1.7=[1;0.0]	B=[1;0.0002]
A67I	67I	67		1	1	0	0	0	0	1	B.1.1.162=[1;0.0002]
I68T	68T	68		49	23	1	0	0	0	23	B.1.1.25=[3;0.0113]	B.1.1.282=[1;0.0021]	B.1.1.291=[1;0.0009]	B.1.1.301=[12;0.0148]	B.1.1.37=[1;0.0002]	B.1.1.50=[6;0.0093]	B.1.1.74=[1;0.0001]	B.1.160=[1;0.0001]	B.1.177=[1;0.0]	B.1.2=[4;0.0002]	B.1.235=[2;0.0018]	B.1.240=[1;0.0006]	B.1.258.2=[1;0.0045]	B.1.258=[1;0.0002]	B.1.279=[1;0.0006]	B.1.280=[5;0.0126]	B.1.349=[1;0.0028]	B.1.351=[1;0.0007]	B.1.380=[1;0.0082]	B.1.509=[1;0.0017]	B.1.88=[1;0.0032]	B.1.91=[1;0.0022]	B.1=[1;0.0]
I68L	68L	68		35	7	1	0	0	0	7	A=[6;0.004]	B.1.177=[3;0.0]	B.1.2=[5;0.0002]	B.1.369=[1;0.0003]	B.1=[13;0.0002]	B.4=[1;0.0021]	None=[6;0.0046]
I68M	68M	68		7	2	0	0	0	0	2	B.1.1.28=[1;0.001]	B.1.258=[6;0.001]
I68K	68K	68		2	2	0	0	0	0	2	B.1.1.33=[1;0.0008]	B.1.2=[1;0.0]
I68V	68V	68		1	1	0	0	0	0	1	B.1.177=[1;0.0]
I68R	68R	68	I68R	1	1	0	0	0	0	1	B.39=[1;0.0021]
H69Y	69Y	69		249	52	6	0	0	0	52	A.1=[1;0.0003]	A.23.1=[1;0.0036]	A=[2;0.0013]	B.1.1.107=[1;0.0079]	B.1.1.159=[1;0.0053]	B.1.1.162=[1;0.0002]	B.1.1.171=[5;0.0182]	B.1.1.206=[1;0.2]	B.1.1.214=[1;0.0002]	B.1.1.220=[3;0.005]	B.1.1.258=[2;0.007]	B.1.1.263=[1;0.0035]	B.1.1.273=[1;0.0057]	B.1.1.296=[1;0.002]	B.1.1.297=[2;0.009]	B.1.1.306=[1;0.0007]	B.1.1.311=[3;0.0012]	B.1.1.314=[1;0.0068]	B.1.1.33=[1;0.0008]	B.1.1.37=[2;0.0004]	B.1.1.46=[1;0.0096]	B.1.1.70=[5;0.0026]	B.1.1.74=[10;0.0005]	B.1.1.8=[1;0.0016]	B.1.1=[1;0.0003]	B.1.111=[1;0.0046]	B.1.147=[1;0.0013]	B.1.160=[8;0.0006]	B.1.177.21=[2;0.0003]	B.1.177.24=[4;0.0071]	B.1.177.4=[13;0.003]	B.1.177.5=[1;0.0014]	B.1.177=[44;0.0006]	B.1.2=[30;0.0011]	B.1.206=[3;0.0033]	B.1.221.2=[1;0.0312]	B.1.221=[5;0.0009]	B.1.234=[3;0.0018]	B.1.243=[3;0.0007]
H69Q	69Q	69		31	10	1	0	0	0	10	B.1.1.1=[12;0.0015]	B.1.1.162=[1;0.0002]	B.1.1.50=[1;0.0016]	B.1.1.74=[2;0.0001]	B.1.1.74=[1;0.0001]	B.1.177=[1;0.0]	B.1.2=[1;0.0]	B.1.2=[8;0.0003]	B.1.221=[2;0.0004]	B.1=[2;0.0]
H69D	69D	69		11	5	0	0	0	0	5	A.1=[2;0.0006]	B.1.1.225=[1;0.0075]	B.1.177.21=[6;0.0008]	B.1.2=[1;0.0]	B.1=[1;0.0]
H69N	69N	69		8	5	0	0	0	0	5	B.1.1.7=[1;0.0]	B.1.160=[2;0.0001]	B.15=[3;0.05]	B.4=[1;0.0021]	B.5=[1;0.0385]
H69L	69L	69		5	3	0	0	0	0	3	B.1.1.214=[1;0.0002]	B.1.1.74=[1;0.0001]	B.1.177=[3;0.0]
H69R	69R	69	H69R	6	2	0	0	0	0	2	A=[1;0.0007]	B.1=[5;0.0001]
H69S	69S	69		6	2	0	0	0	0	2	B.1.1.7=[5;0.0001]	B.1.258=[1;0.0002]
H69P	69P	69		4	2	0	0	0	0	2	B.1.1.7=[1;0.0]	B.1.258=[3;0.0005]
H69T	69T	69		1	1	0	0	0	0	1	B.1.1.291=[1;0.0009]
H69A	69A	69		1	1	0	0	0	0	1	B.1.258=[1;0.0002]
V70F	70F	70		140	39	4	0	0	0	39	A.1=[3;0.0009]	A=[1;0.0007]	B.1.1.1=[2;0.0003]	B.1.1.135=[1;0.0032]	B.1.1.162=[2;0.0005]	B.1.1.189=[1;0.0034]	B.1.1.222=[2;0.0019]	B.1.1.244=[7;0.0376]	B.1.1.277=[1;0.0009]	B.1.1.301=[1;0.0012]	B.1.1.304=[1;0.0008]	B.1.1.306=[2;0.0014]	B.1.1.34=[1;0.0115]	B.1.1.40=[1;0.027]	B.1.1.49=[2;0.0339]	B.1.1.70=[1;0.0005]	B.1.1.74=[11;0.0006]	B.1.1.8=[4;0.0063]	B.1.1=[2;0.0007]	B.1.131=[1;0.0154]	B.1.160=[2;0.0001]	B.1.177.21=[1;0.0001]	B.1.177=[6;0.0001]	B.1.2=[10;0.0004]	B.1.243=[9;0.0022]	B.1.282=[12;0.1765]	B.1.36.17=[1;0.0005]	B.1.36.9=[2;0.0077]	B.1.369=[1;0.0003]	B.1.444=[2;0.1538]	B.1.463=[3;0.0248]	B.1.517=[1;0.0018]	B.1.521=[1;0.0013]	B.1=[6;0.0001]	B.3=[1;0.0009]	B=[1;0.0002]	C.1=[1;0.0034]	L.2=[31;0.4844]	Unknown=[2;0.0012]
V70I	70I	70		68	12	2	0	0	0	12	B.1.1.315=[3;0.0007]	B.1.1.64=[2;0.0039]	B.1.1.7=[26;0.0004]	B.1.177.8=[2;0.0017]	B.1.177=[1;0.0]	B.1.206=[1;0.0011]	B.1.258=[25;0.0043]	B.1.375=[3;0.0051]	B.1.525=[2;0.0139]	B.1=[1;0.0]	B=[1;0.0002]	Unknown=[1;0.0006]
V70L	70L	70		12	9	0	0	0	0	9	B.1.1.7=[2;0.0]	B.1.177.21=[1;0.0001]	B.1.2=[2;0.0001]	B.1.258=[2;0.0003]	B.1.346=[1;0.0062]	B.1.36.27=[1;0.0222]	B.1.429=[1;0.0005]	B.15=[1;0.0167]	B.15=[1;0.0167]
V70A	70A	70		47	5	1	0	0	0	5	B.1.1.157=[41;0.1434]	B.1.160=[1;0.0001]	B.1.2=[2;0.0001]	B.1.234=[2;0.0012]	B.1.258=[1;0.0002]
V70T	70T	70		2	1	0	0	0	0	1	A.1=[2;0.0006]
V70S	70S	70		1	1	0	0	0	0	1	B.1.1.291=[1;0.0009]
S71F	71F	71		144	23	3	0	0	0	23	A.1=[14;0.0044]	A=[2;0.0013]	B.1.1.103=[1;0.0067]	B.1.1.303=[1;0.0029]	B.1.1.7=[63;0.0009]	B.1.1.74=[3;0.0002]	B.1.1=[1;0.0003]	B.1.149=[1;0.0135]	B.1.160=[2;0.0001]	B.1.177.16=[1;0.0007]	B.1.177.4=[3;0.0007]	B.1.177=[20;0.0003]	B.1.2=[9;0.0003]	B.1.240=[1;0.0006]	B.1.258=[1;0.0002]	B.1.311=[2;0.0022]	B.1.326=[1;0.0192]	B.1.367=[1;0.0014]	B.1.468=[1;0.0145]	B.1=[7;0.0001]	B=[2;0.0004]	D.2=[6;0.0005]	Unknown=[1;0.0006]
S71P	71P	71		111	6	1	1	0	0	6	B.1.1.315=[101;0.0225]	B.1.1.7=[6;0.0001]	B.1.1=[1;0.0003]	B.1.36.27=[1;0.0222]	B.1=[1;0.0]	D.2=[1;0.0001]
S71T	71T	71		16	3	0	0	0	0	3	A=[6;0.004]	B.1.1.7=[4;0.0001]	None=[6;0.0046]
S71Y	71Y	71		9	2	0	0	0	0	2	B.1.1.48=[1;0.0029]	B.1.1.7=[8;0.0001]
S71D	71D	71		1	1	0	0	0	0	1	B.1.1.162=[1;0.0002]
S71N	71N	71		1	1	0	0	0	0	1	B.15=[1;0.0167]
S71I	71I	71		1	1	0	0	0	0	1	B.4=[1;0.0021]
G72E	72E	72		108	35	2	0	0	0	35	A.3=[1;0.001]	B.1.1.162=[1;0.0002]	B.1.1.220=[1;0.0017]	B.1.1.222=[2;0.0019]	B.1.1.258=[20;0.0702]	B.1.1.297=[2;0.009]	B.1.1.301=[1;0.0012]	B.1.1.311=[1;0.0004]	B.1.1.39=[1;0.001]	B.1.1.54=[1;0.0014]	B.1.1.7=[2;0.0]	B.1.1.74=[1;0.0001]	B.1.139=[1;0.0008]	B.1.160=[2;0.0001]	B.1.177.12=[1;0.0002]	B.1.177.17=[1;0.001]	B.1.177.5=[1;0.0014]	B.1.177=[27;0.0003]	B.1.2=[4;0.0002]	B.1.221=[4;0.0007]	B.1.243=[2;0.0005]	B.1.258=[6;0.001]	B.1.279=[2;0.0012]	B.1.280=[5;0.0126]	B.1.336=[1;0.0071]	B.1.36.22=[2;0.0053]	B.1.363=[1;0.0015]	B.1.369=[1;0.0003]	B.1.380=[3;0.0246]	B.1.8=[1;0.0016]	B.1.98=[1;0.0022]	B.1=[3;0.0001]	B.3=[3;0.0027]	B.40=[1;0.0004]	Unknown=[1;0.0006]
G72R	72R	72		268	23	4	1	0	0	23	B.1.1.1=[1;0.0001]	B.1.1.222=[1;0.001]	B.1.1.281=[1;0.0016]	B.1.1.291=[1;0.0009]	B.1.1.301=[1;0.0012]	B.1.1.311=[1;0.0004]	B.1.1.74=[1;0.0001]	B.1.119=[1;0.0167]	B.1.139=[5;0.004]	B.1.177.4=[1;0.0002]	B.1.177=[20;0.0003]	B.1.2=[27;0.001]	B.1.260=[1;0.0041]	B.1.311=[176;0.198]	B.1.325=[2;0.0062]	B.1.356=[2;0.0046]	B.1.36=[13;0.003]	B.1.503=[3;0.0144]	B.1=[3;0.0001]	B.15=[4;0.0667]	B.4=[1;0.0021]	B.5=[1;0.0385]	Unknown=[1;0.0006]
G72V	72V	72		28	12	0	0	0	0	12	B.1.1.263=[2;0.007]	B.1.1.269=[1;0.0016]	B.1.1.7=[3;0.0]	B.1.1.70=[3;0.0016]	B.1.177.17=[1;0.001]	B.1.177.8=[1;0.0009]	B.1.177=[9;0.0001]	B.1.243=[1;0.0002]	B.1.258=[1;0.0002]	B.1.36.17=[1;0.0005]	B.1.426=[1;0.0012]	B.1=[4;0.0001]
G72W	72W	72		8	7	0	0	0	0	7	B.1.1.74=[1;0.0001]	B.1.150=[1;0.0263]	B.1.177=[1;0.0]	B.1.234=[1;0.0006]	B.1.258=[1;0.0002]	B.1.79=[1;0.025]	B.11=[2;0.0045]
G72K	72K	72		12	2	0	0	0	0	2	A=[6;0.004]	None=[6;0.0046]
G72A	72A	72		2	2	0	0	0	0	2	B.1.177=[1;0.0]	B.1.500=[1;0.0714]
G72Y	72Y	72		1	1	0	0	0	0	1	B.15=[1;0.0167]
T73I	73I	73		115	11	3	0	0	1	10	B.1.1.1=[30;0.0039]	B.1.1.16=[59;1.0]	B.1.1.7=[2;0.0]	B.1.1=[1;0.0003]	B.1.139=[1;0.0008]	B.1.160=[1;0.0001]	B.1.177=[2;0.0]	B.1.221=[7;0.0012]	B.1.367=[1;0.0014]	B.1=[10;0.0002]	B.4=[1;0.0021]
T73N	73N	73		7	5	0	0	0	0	5	A.2=[2;0.0014]	B.1.1.291=[1;0.0009]	B.1.177=[2;0.0]	B.1.429=[1;0.0005]	B.1=[1;0.0]
T73A	73A	73		2	2	0	0	0	0	2	B.1.177=[1;0.0]	B.1.2=[1;0.0]
T73F	73F	73		1	1	0	0	0	0	1	B.1.1.162=[1;0.0002]
T73Q	73Q	73		1	1	0	0	0	0	1	B.15=[1;0.0167]
N74K	74K	74		7	7	0	0	0	0	7	A.1=[1;0.0003]	A=[1;0.0007]	B.1.1.1=[1;0.0001]	B.1.1.74=[1;0.0001]	B.1.9=[1;0.005]	B.1=[1;0.0]	B=[1;0.0002]
N74S	74S	74		4	4	0	0	0	0	4	B.1.1.162=[1;0.0002]	B.1.1.7=[1;0.0]	B.1.243=[1;0.0002]	B.1.351=[1;0.0007]
N74Y	74Y	74		6	3	0	0	0	0	3	B.1.1.7=[1;0.0]	B.1.177=[1;0.0]	B.1.36.18=[4;0.0066]
N74D	74D	74		7	2	0	0	0	0	2	B.1.36=[1;0.0002]	B.1.497=[6;0.0039]
N74T	74T	74		2	1	0	0	0	0	1	B.1.1.7=[2;0.0]
N74H	74H	74		2	1	0	0	0	0	1	None=[2;0.0015]
N74G	74G	74		1	1	0	0	0	0	1	B.15=[1;0.0167]
N74V	74V	74		1	1	0	0	0	0	1	B.4=[1;0.0021]
G75V	75V	75		405	61	10	0	0	0	61	B.1.1.1=[2;0.0003]	B.1.1.141=[2;0.006]	B.1.1.143=[4;0.0513]	B.1.1.153=[1;0.0024]	B.1.1.162=[1;0.0002]	B.1.1.198=[1;0.0016]	B.1.1.200=[1;0.0058]	B.1.1.214=[1;0.0002]	B.1.1.216=[1;0.0028]	B.1.1.219=[1;0.0071]	B.1.1.247=[2;0.0025]	B.1.1.261=[1;0.0074]	B.1.1.264=[1;0.005]	B.1.1.279=[35;0.0284]	B.1.1.284=[1;0.0001]	B.1.1.294=[3;0.0095]	B.1.1.304=[1;0.0008]	B.1.1.306=[1;0.0007]	B.1.1.311=[1;0.0004]	B.1.1.316=[2;0.0059]	B.1.1.32=[1;0.0217]	B.1.1.4=[1;0.0017]	B.1.1.54=[2;0.0028]	B.1.1.67=[4;0.0076]	B.1.1.7=[29;0.0004]	B.1.1.70=[4;0.0021]	B.1.1.71=[4;0.0255]	B.1.1.74=[4;0.0002]	B.1.1.75=[1;0.0078]	B.1.1.80=[1;0.0078]	B.1.1=[1;0.0003]	B.1.13=[1;0.0025]	B.1.160=[10;0.0007]	B.1.177.16=[1;0.0007]	B.1.177.17=[22;0.0214]	B.1.177.2=[2;0.0093]	B.1.177=[78;0.001]	B.1.2=[15;0.0006]	B.1.218=[1;0.0068]
G75R	75R	75		687	20	2	1	0	3	17	A.1=[1;0.0003]	B.1.1.10=[24;0.0245]	B.1.1.162=[1;0.0002]	B.1.1.315=[2;0.0004]	B.1.1.37=[3;0.0006]	B.1.1.74=[2;0.0001]	B.1.137=[1;0.006]	B.1.160=[4;0.0003]	B.1.177=[5;0.0001]	B.1.2=[1;0.0]	B.1.305=[2;0.0094]	B.1.326=[7;0.1346]	B.1.36.18=[610;1.0]	B.1.36=[5;0.0011]	B.1.361=[1;0.0005]	B.1.461=[5;0.5]	B.1=[3;0.0001]	C.1=[1;0.0034]	F.1=[8;1.0]	Unknown=[1;0.0006]
G75S	75S	75		53	11	1	0	0	0	11	A=[6;0.004]	B.1.1.251=[2;0.0153]	B.1.1.314=[1;0.0068]	B.1.1.33=[1;0.0008]	B.1.1.7=[1;0.0]	B.1.177=[29;0.0004]	B.1.36=[2;0.0005]	B.1.369=[1;0.0003]	B.1=[3;0.0001]	B.4.2=[1;0.0667]	None=[6;0.0046]
G75D	75D	75		39	6	1	0	0	0	6	B.1.1.281=[2;0.0032]	B.1.1.7=[8;0.0001]	B.1.1=[1;0.0003]	B.1.177.4=[4;0.0009]	B.1.177=[2;0.0]	B.1=[22;0.0004]
G75A	75A	75		8	6	0	0	0	0	6	B.1.1.162=[1;0.0002]	B.1.1.28=[1;0.001]	B.1.177.21=[1;0.0001]	B.1.177=[2;0.0]	B.1.523=[1;0.0039]	B.1.95=[2;0.0625]
G75C	75C	75		4	4	0	0	0	0	4	B.1.1.315=[1;0.0002]	B.1.160=[1;0.0001]	B.1.260=[1;0.0041]	B.1=[1;0.0]
G75L	75L	75		2	1	0	0	0	0	1	A.1=[2;0.0006]
G75H	75H	75		1	1	0	0	0	0	1	A.1=[1;0.0003]
G75I	75I	75		1	1	0	0	0	0	1	B.1.1.291=[1;0.0009]
G75K	75K	75		1	1	0	0	0	0	1	B.4=[1;0.0021]
T76I	76I	76		406	75	12	0	0	0	75	A.1=[3;0.0009]	A.2.2=[1;0.0019]	A.2=[4;0.0028]	B.1.1.1=[15;0.0019]	B.1.1.138=[1;0.0061]	B.1.1.170=[4;0.009]	B.1.1.175=[1;0.0625]	B.1.1.218=[1;0.0167]	B.1.1.247=[1;0.0013]	B.1.1.269=[2;0.0032]	B.1.1.28=[1;0.001]	B.1.1.281=[1;0.0016]	B.1.1.284=[63;0.0092]	B.1.1.286=[3;0.0088]	B.1.1.297=[1;0.0045]	B.1.1.301=[4;0.0049]	B.1.1.311=[4;0.0015]	B.1.1.316=[1;0.0029]	B.1.1.48=[1;0.0029]	B.1.1.50=[1;0.0016]	B.1.1.54=[1;0.0014]	B.1.1.59=[1;0.0053]	B.1.1.7=[31;0.0004]	B.1.1.70=[1;0.0005]	B.1.1.74=[15;0.0008]	B.1.1.75=[1;0.0078]	B.1.1.85=[21;0.1346]	B.1.1=[1;0.0003]	B.1.134=[14;0.0979]	B.1.146=[1;0.0034]	B.1.160=[1;0.0001]	B.1.173=[3;0.0833]	B.1.177.16=[1;0.0007]	B.1.177.18=[15;0.0243]	B.1.177.21=[1;0.0001]	B.1.177.4=[2;0.0005]	B.1.177=[52;0.0007]	B.1.2=[14;0.0005]	B.1.210=[1;0.0028]
T76A	76A	76		21	7	0	0	0	0	7	A=[7;0.0047]	B.1.1.1=[1;0.0001]	B.1.1.291=[1;0.0009]	B.1.1.7=[4;0.0001]	B.1.177.10=[1;0.0012]	B.1.258=[1;0.0002]	None=[6;0.0046]
T76S	76S	76		4	4	0	0	0	0	4	B.1.177=[1;0.0]	B.1.2=[1;0.0]	B.15=[1;0.0167]	B.4=[1;0.0021]
T76N	76N	76		28	3	1	0	0	0	3	B.1.1.7=[26;0.0004]	B.1.177=[1;0.0]	B.1=[1;0.0]
T76F	76F	76		5	2	0	0	0	0	2	B.15=[4;0.0667]	B.5=[1;0.0385]
T76L	76L	76		1	1	0	0	0	0	1	B.1.1.162=[1;0.0002]
K77N	77N	77		61	24	1	0	0	0	24	B.1.1.263=[1;0.0035]	B.1.1.298=[8;0.0055]	B.1.1.304=[1;0.0008]	B.1.1.307=[1;0.0005]	B.1.1.7=[1;0.0]	B.1.1.7=[3;0.0]	B.1.1.74=[1;0.0001]	B.1.116=[1;0.0118]	B.1.160=[2;0.0001]	B.1.177.12=[1;0.0002]	B.1.177=[2;0.0]	B.1.181=[1;0.0217]	B.1.206=[1;0.0011]	B.1.258.11=[2;0.0012]	B.1.258=[5;0.0009]	B.1.331=[1;0.0104]	B.1.36=[3;0.0007]	B.1.36=[1;0.0002]	B.1.391=[1;0.0012]	B.1.416.1=[2;0.0058]	B.1.74=[1;0.0112]	B.1=[3;0.0001]	B.1=[2;0.0]	None=[16;0.0124]
K77R	77R	77		6	6	0	0	0	0	6	B.1.1.305=[1;0.0119]	B.1.1.312=[1;0.0022]	B.1.1.74=[1;0.0001]	B.1.218=[1;0.0068]	B.1.243=[1;0.0002]	B.1.301=[1;0.0091]
K77M	77M	77		37	5	1	0	0	0	5	B.1.1=[3;0.001]	B.1.234=[1;0.0006]	B.1=[2;0.0]	B.6=[30;0.0308]	B=[1;0.0002]
K77Q	77Q	77		3	2	0	0	0	0	2	B.1.1.162=[1;0.0002]	B.1.1.170=[2;0.0045]
K77X	77X	77		3	1	0	0	0	0	1	B=[3;0.0006]
K77T	77T	77		1	1	0	0	0	0	1	B.1.177=[1;0.0]
R78M	78M	78		82	27	2	0	0	0	27	A.23.1=[2;0.0072]	B.1.1.1=[4;0.0005]	B.1.1.10=[1;0.001]	B.1.1.117=[1;0.0114]	B.1.1.281=[1;0.0016]	B.1.1.294=[1;0.0032]	B.1.1.304=[1;0.0008]	B.1.1.7=[2;0.0]	B.1.1.74=[1;0.0001]	B.1.127=[1;0.0016]	B.1.160=[2;0.0001]	B.1.177.4=[17;0.0039]	B.1.177.8=[2;0.0017]	B.1.177=[5;0.0001]	B.1.2=[2;0.0001]	B.1.234=[2;0.0012]	B.1.243=[1;0.0002]	B.1.247=[21;0.4667]	B.1.258.14=[4;0.0645]	B.1.258=[1;0.0002]	B.1.351=[2;0.0014]	B.1.36.22=[1;0.0027]	B.1.36=[2;0.0005]	B.1.361=[1;0.0005]	B.1=[2;0.0]	B.4=[1;0.0021]	C.11=[1;0.0169]
R78S	78S	78		69	17	3	0	0	0	17	B.1.1.153=[13;0.031]	B.1.1.214=[19;0.004]	B.1.1.277=[3;0.0027]	B.1.1.28=[1;0.001]	B.1.1.307=[1;0.0005]	B.1.1.33=[1;0.0008]	B.1.1.7=[1;0.0]	B.1.1.74=[2;0.0001]	B.1.1=[1;0.0003]	B.1.160=[6;0.0004]	B.1.177.12=[3;0.0007]	B.1.177=[2;0.0]	B.1.189=[1;0.0026]	B.1.2=[2;0.0001]	B.1.396=[1;0.0022]	B.1=[11;0.0002]	P.2=[1;0.0025]
R78K	78K	78		26	10	0	0	0	0	10	B.1.1.264=[1;0.005]	B.1.1.315=[1;0.0002]	B.1.177.21=[3;0.0004]	B.1.2=[3;0.0001]	B.1.258=[3;0.0005]	B.1.504=[1;0.0303]	B.15=[5;0.0833]	B.39=[6;0.0124]	B.5=[1;0.0385]	None=[2;0.0015]
R78G	78G	78		19	4	1	0	0	0	4	B.1.1.261=[1;0.0074]	B.1.1.47=[4;0.036]	B.1.177=[1;0.0]	B.1.181=[13;0.2826]
R78H	78H	78		1	1	0	0	0	0	1	B.1.1.162=[1;0.0002]
R78T	78T	78		1	1	0	0	0	0	1	B.1.1.304=[1;0.0008]
F79L	79L	79		27	11	0	0	0	0	11	A.1=[1;0.0003]	B.1.1.274=[3;0.0186]	B.1.1.291=[1;0.0009]	B.1.1.304=[1;0.0008]	B.1.1.7=[5;0.0001]	B.1.177.7=[7;0.0022]	B.1.177=[4;0.0001]	B.1.2=[2;0.0001]	B.1.2=[1;0.0]	B.1.301=[1;0.0091]	B.1=[1;0.0]
F79V	79V	79		13	3	0	0	0	0	3	A=[6;0.004]	B.1.169=[1;0.0164]	None=[6;0.0046]
F79S	79S	79		4	1	0	0	0	0	1	None=[4;0.0031]
F79A	79A	79		1	1	0	0	0	0	1	B.1.1.162=[1;0.0002]
F79I	79I	79		1	1	0	0	0	0	1	B.11=[1;0.0022]
D80Y	80Y	80		2626	101	21	4	1	2	99	A.1=[2;0.0006]	A.11=[1;0.0833]	A=[1;0.0007]	B.1.1.1=[6;0.0008]	B.1.1.10=[4;0.0041]	B.1.1.101=[1;0.0031]	B.1.1.106=[2;0.0215]	B.1.1.117=[1;0.0114]	B.1.1.130=[3;0.009]	B.1.1.134=[1;0.0063]	B.1.1.141=[3;0.009]	B.1.1.158=[1;0.0149]	B.1.1.161=[1;0.005]	B.1.1.162=[3;0.0007]	B.1.1.166=[1;0.0102]	B.1.1.170=[25;0.0561]	B.1.1.171=[1;0.0036]	B.1.1.184=[8;0.0645]	B.1.1.193=[2;0.026]	B.1.1.198=[1;0.0016]	B.1.1.210=[2;0.0171]	B.1.1.212=[3;0.0205]	B.1.1.214=[3;0.0006]	B.1.1.222=[21;0.0201]	B.1.1.261=[1;0.0074]	B.1.1.279=[1;0.0008]	B.1.1.28=[2;0.0019]	B.1.1.284=[19;0.0028]	B.1.1.285=[1;0.0062]	B.1.1.29=[1;0.0052]	B.1.1.307=[9;0.0042]	B.1.1.312=[1;0.0022]	B.1.1.315=[2;0.0004]	B.1.1.316=[2;0.0059]	B.1.1.37=[3;0.0006]	B.1.1.39=[25;0.0252]	B.1.1.44=[1;0.0016]	B.1.1.50=[2;0.0031]	B.1.1.63=[2;0.0072]
D80N	80N	80		53	21	1	0	0	0	21	B.1.1.101=[1;0.0031]	B.1.1.162=[1;0.0002]	B.1.1.215=[1;0.0667]	B.1.1.220=[1;0.0017]	B.1.1.282=[3;0.0062]	B.1.1.306=[1;0.0007]	B.1.1.31=[1;0.0086]	B.1.1.7=[1;0.0]	B.1.1.74=[1;0.0001]	B.1.1=[1;0.0003]	B.1.177.18=[1;0.0016]	B.1.177=[16;0.0002]	B.1.2=[2;0.0001]	B.1.221=[1;0.0002]	B.1.279=[3;0.0018]	B.1.305=[1;0.0047]	B.1.361=[3;0.0016]	B.1.422=[2;0.0032]	B.1.429=[2;0.001]	B.1=[9;0.0002]	B=[1;0.0002]
D80A	80A	80		1455	10	2	1	1	1	9	B.1.1.161=[1;0.005]	B.1.1.162=[1;0.0002]	B.1.1.220=[1;0.0017]	B.1.1.281=[1;0.0016]	B.1.177=[2;0.0]	B.1.351=[1385;0.9844]	B.1.95=[1;0.0312]	B.1=[58;0.0011]	C.1.1=[2;0.04]	None=[3;0.0023]
D80G	80G	80		84	6	1	0	0	0	6	B.1.1.74=[1;0.0001]	B.1.177=[3;0.0]	B.1.243=[1;0.0002]	B.1.316=[2;0.0241]	B.1.336=[1;0.0071]	B.1=[76;0.0014]
D80H	80H	80		9	4	0	0	0	0	4	B.1.1.162=[1;0.0002]	B.1.177=[2;0.0]	B.1.2=[2;0.0001]	B.1=[4;0.0001]
D80E	80E	80		3	3	0	0	0	0	3	B.1.177=[1;0.0]	B.1.301=[1;0.0091]	B.1.301=[1;0.0091]
D80S	80S	80		3	2	0	0	0	0	2	B.1.301=[1;0.0091]	B.1.351=[2;0.0014]
D80V	80V	80		2	2	0	0	0	0	2	B.1.160=[1;0.0001]	H.1=[1;0.0075]
D80F	80F	80		2	1	0	0	0	0	1	B.1.243=[2;0.0005]
N81Y	81Y	81		4	4	0	0	0	0	4	B.1.1.57=[1;0.0149]	B.1.1.7=[1;0.0]	B.1.177=[1;0.0]	B.1.380=[1;0.0082]
N81D	81D	81		1	1	0	0	0	0	1	B.1.1=[1;0.0003]
P82L	82L	82		21	3	1	0	0	0	3	A.1=[1;0.0003]	B.1.1.306=[1;0.0007]	B.1.1.7=[19;0.0003]
P82H	82H	82		15	3	0	0	0	0	3	B.1.1.74=[7;0.0004]	B.1.177=[1;0.0]	B.1.2=[7;0.0003]
P82S	82S	82		5	3	0	0	0	0	3	B.1.1.7=[2;0.0]	B.1.160=[1;0.0001]	B.1=[2;0.0]
P82F	82F	82		1	1	0	0	0	0	1	B.1.1.162=[1;0.0002]
V83F	83F	83		26	13	1	0	0	0	13	B.1.1.162=[1;0.0002]	B.1.1.237=[1;0.0026]	B.1.1.29=[1;0.0052]	B.1.1.70=[1;0.0005]	B.1.1.74=[1;0.0001]	B.1.104=[1;0.004]	B.1.160.8=[1;0.0019]	B.1.177=[12;0.0002]	B.1.2=[2;0.0001]	B.1.361=[1;0.0005]	B.1=[1;0.0]	B.6.6=[1;0.0011]	D.2=[2;0.0002]
V83I	83I	83		88	9	1	0	0	0	9	A.1=[2;0.0006]	B.1.1.161=[1;0.005]	B.1.1.74=[1;0.0001]	B.1.1.89=[1;0.0049]	B.1.115=[1;0.0244]	B.1.177=[74;0.0009]	B.1.2=[4;0.0002]	B.1.258=[1;0.0002]	B.1.302=[3;0.0288]
V83L	83L	83		14	6	0	0	0	0	6	B.1.1.189=[1;0.0034]	B.1.1.7=[9;0.0001]	B.1.160=[1;0.0001]	B.1.425=[1;0.0038]	B.1.470=[1;0.0092]	B.1=[1;0.0]
V83A	83A	83		4	3	0	0	0	0	3	B.1.177=[1;0.0]	B.1.240=[2;0.0012]	B.1.279=[1;0.0006]
V83S	83S	83		1	1	0	0	0	0	1	B.1.1.162=[1;0.0002]
V83T	83T	83		1	1	0	0	0	0	1	B.4=[1;0.0021]
L84I	84I	84		20	9	1	0	0	0	9	A.15=[1;0.0161]	B.1.1.162=[1;0.0002]	B.1.1.180=[1;0.0112]	B.1.160=[1;0.0001]	B.1.177=[1;0.0]	B.1.2=[1;0.0]	B.1.222=[12;0.0208]	B.1.429=[1;0.0005]	B.1=[1;0.0]
L84M	84M	84		1	1	0	0	0	0	1	A.1=[1;0.0003]
L84Q	84Q	84		1	1	0	0	0	0	1	B.1.1.33=[1;0.0008]
L84V	84V	84		1	1	0	0	0	0	1	B.1.177=[1;0.0]
L84F	84F	84		1	1	0	0	0	0	1	B.1=[1;0.0]
P85S	85S	85		13	6	0	0	0	0	6	B.1.177.4=[4;0.0009]	B.1.177.5=[3;0.0042]	B.1.177=[1;0.0]	B.1.2=[1;0.0]	B.1.36=[1;0.0002]	B.1.427=[3;0.0037]
P85D	85D	85		12	2	0	0	0	0	2	A=[6;0.004]	None=[6;0.0046]
P85L	85L	85		5	2	0	0	0	0	2	B.1.1.7=[3;0.0]	B.1.375=[2;0.0034]
P85N	85N	85		3	2	0	0	0	0	2	A.1=[2;0.0006]	B.4=[1;0.0021]
P85E	85E	85		1	1	0	0	0	0	1	A.1=[1;0.0003]
P85R	85R	85		1	1	0	0	0	0	1	B.1.1.162=[1;0.0002]
P85A	85A	85		1	1	0	0	0	0	1	B.1=[1;0.0]
F86Y	86Y	86		3	2	0	0	0	0	2	B.1.258.19=[2;0.0174]	B.11=[1;0.0022]
F86S	86S	86		2	2	0	0	0	0	2	A=[1;0.0007]	B.1.2=[1;0.0]
F86C	86C	86		1	1	0	0	0	0	1	B.1.1.162=[1;0.0002]
F86P	86P	86		1	1	0	0	0	0	1	B.1.1.281=[1;0.0016]
F86L	86L	86		1	1	0	0	0	0	1	B.1=[1;0.0]
N87K	87K	87		50	8	1	0	0	0	8	A=[6;0.004]	B.1.1.162=[1;0.0002]	B.1.1.216=[3;0.0084]	B.1.1.7=[2;0.0]	B.1.258=[29;0.0049]	B.1.36=[2;0.0005]	B.1=[1;0.0]	None=[6;0.0046]
N87S	87S	87		4	4	0	0	0	0	4	B.1.1.220=[1;0.0017]	B.1.1.7=[1;0.0]	B.1.333=[1;0.0082]	D.2=[1;0.0001]
N87G	87G	87		5	3	0	0	0	0	3	A.1=[3;0.0009]	B.1.1.281=[1;0.0016]	B.4=[1;0.0021]
N87Y	87Y	87		3	2	0	0	0	0	2	B.1.1.233=[1;0.0357]	B.1.1.7=[2;0.0]
N87I	87I	87		2	2	0	0	0	0	2	B.1.1.1=[1;0.0001]	B.1.1.206=[1;0.2]
N87D	87D	87		2	2	0	0	0	0	2	B.1.1.250=[1;0.0065]	B.1.177=[1;0.0]
N87E	87E	87		1	1	0	0	0	0	1	B.1=[1;0.0]
D88H	88H	88		65	13	1	0	0	0	13	B.1.1.288=[2;0.0031]	B.1.1.294=[1;0.0032]	B.1.1.7=[2;0.0]	B.1.1.74=[2;0.0001]	B.1.1=[1;0.0003]	B.1.234=[8;0.0048]	B.1.243=[2;0.0005]	B.1.301=[2;0.0182]	B.1.311=[35;0.0394]	B.1.351=[1;0.0007]	B.1.369=[7;0.0023]	B.6=[1;0.001]	None=[1;0.0008]
D88Y	88Y	88		15	9	0	0	0	0	9	B.1.1.10=[1;0.001]	B.1.1.214=[1;0.0002]	B.1.1.281=[1;0.0016]	B.1.1.288=[3;0.0047]	B.1.1.7=[3;0.0]	B.1.1.74=[2;0.0001]	B.1=[2;0.0]	B.40=[1;0.0004]	B=[1;0.0002]
D88N	88N	88		20	8	0	0	0	0	8	A=[1;0.0007]	B.1.1.281=[1;0.0016]	B.1.1.316=[5;0.0147]	B.1.1.74=[1;0.0001]	B.1.1=[1;0.0003]	B.1.110=[4;0.0183]	B.1.521=[6;0.008]	B.1=[1;0.0]
D88E	88E	88		9	3	0	0	0	0	3	B.1.1.162=[1;0.0002]	B.1.177.24=[3;0.0053]	B.1=[5;0.0001]
D88A	88A	88		2	2	0	0	0	0	2	B.1.1.7=[1;0.0]	B.1=[1;0.0]
D88G	88G	88		1	1	0	0	0	0	1	B.1.182=[1;0.0072]
D88X	88X	88		1	1	0	0	0	0	1	B.1=[1;0.0]
D88V	88V	88		1	1	0	0	0	0	1	D.2=[1;0.0001]
G89D	89D	89		2	2	0	0	0	0	2	B.1.1.162=[1;0.0002]	B.1.1.74=[1;0.0001]
G89T	89T	89		1	1	0	0	0	0	1	B.1=[1;0.0]
V90F	90F	90		294	43	6	1	0	1	42	A.2.3=[10;0.0481]	A.3=[1;0.001]	B.1.1.167=[2;0.04]	B.1.1.214=[1;0.0002]	B.1.1.220=[1;0.0017]	B.1.1.228=[2;0.011]	B.1.1.250=[1;0.0065]	B.1.1.27=[1;0.0074]	B.1.1.270=[1;0.0103]	B.1.1.28=[2;0.0019]	B.1.1.284=[5;0.0007]	B.1.1.3=[1;0.0077]	B.1.1.311=[2;0.0008]	B.1.1.315=[1;0.0002]	B.1.1.34=[1;0.0115]	B.1.1.7=[7;0.0001]	B.1.1.74=[6;0.0003]	B.1.104=[1;0.004]	B.1.128=[1;0.001]	B.1.160=[1;0.0001]	B.1.177.23=[140;0.6829]	B.1.177.7=[1;0.0003]	B.1.177=[11;0.0001]	B.1.2=[9;0.0003]	B.1.216=[1;0.0056]	B.1.221=[4;0.0007]	B.1.235=[1;0.0009]	B.1.237=[1;0.0081]	B.1.241=[11;0.0272]	B.1.243=[1;0.0002]	B.1.325=[1;0.0031]	B.1.36=[1;0.0002]	B.1.361=[1;0.0005]	B.1.367=[41;0.0554]	B.1.389=[1;0.001]	B.1.400=[1;0.0018]	B.1.416=[2;0.0046]	B.1.429=[1;0.0005]	B.1.499=[1;0.0035]
V90I	90I	90		23	9	0	0	0	0	9	A.1=[1;0.0003]	A=[6;0.004]	B.1.1.284=[2;0.0003]	B.1.1.307=[4;0.0019]	B.1.1.311=[1;0.0004]	B.1.1.315=[1;0.0002]	B.1.1.67=[1;0.0019]	B.1=[1;0.0]	None=[6;0.0046]
V90L	90L	90		22	6	1	0	0	0	6	B.1.1.4=[16;0.028]	B.1.1.7=[1;0.0]	B.1.160=[1;0.0001]	B.1.2=[2;0.0001]	B.1=[1;0.0]	B.1=[1;0.0]
Y91H	91H	91		1	1	0	0	0	0	1	B.1.1.162=[1;0.0002]
Y91K	91K	91		1	1	0	0	0	0	1	B.1.1.281=[1;0.0016]
Y91L	91L	91		1	1	0	0	0	0	1	B.1.1.281=[1;0.0016]
Y91F	91F	91		1	1	0	0	0	0	1	B.1.336=[1;0.0071]
Y91X	91X	91		1	1	0	0	0	0	1	B.1.398=[1;0.0046]
Y91N	91N	91		1	1	0	0	0	0	1	B.1=[1;0.0]
Y91S	91S	91		1	1	0	0	0	0	1	B.1=[1;0.0]
F92S	92S	92		3	3	0	0	0	0	3	B.1.1.162=[1;0.0002]	B.1.429=[1;0.0005]	B.1=[1;0.0]
F92L	92L	92		2	2	0	0	0	0	2	B.1.398=[1;0.0046]	B=[1;0.0002]
F92I	92I	92		1	1	0	0	0	0	1	B.1.1.7=[1;0.0]
F92V	92V	92		1	1	0	0	0	0	1	B.1.1.7=[1;0.0]
F92H	92H	92		1	1	0	0	0	0	1	B.1.411=[1;0.0111]
A93S	93S	93		28	14	0	0	0	0	14	A.1=[1;0.0003]	B.1.1.5=[2;0.0202]	B.1.1.54=[2;0.0028]	B.1.1.7=[1;0.0]	B.1.1.74=[1;0.0001]	B.1.160=[2;0.0001]	B.1.177.4=[1;0.0002]	B.1.177=[8;0.0001]	B.1.311=[1;0.0011]	B.1.357=[3;0.0405]	B.1.36=[1;0.0002]	B.1.362=[1;0.0024]	B.1=[2;0.0]	B=[2;0.0004]
A93V	93V	93		4	4	0	0	0	0	4	A=[1;0.0007]	B.1.1.7=[1;0.0]	B.40=[1;0.0004]	B=[1;0.0002]
A93G	93G	93		1	1	0	0	0	0	1	B.1.36=[1;0.0002]
A93Y	93Y	93		1	1	0	0	0	0	1	B.1.411=[1;0.0111]
A93L	93L	93		1	1	0	0	0	0	1	B.1=[1;0.0]
S94F	94F	94		58	12	1	0	0	0	12	B.1.1.7=[34;0.0005]	B.1.147=[1;0.0013]	B.1.160=[1;0.0001]	B.1.177.12=[2;0.0005]	B.1.177=[2;0.0]	B.1.2=[4;0.0002]	B.1.243=[2;0.0005]	B.1.36=[2;0.0005]	B.1.468=[1;0.0145]	B.1=[7;0.0001]	D.2=[1;0.0001]	None=[1;0.0008]
S94A	94A	94		18	5	0	0	0	0	5	A=[6;0.004]	B.1.2=[4;0.0002]	B.1=[1;0.0]	B.4=[1;0.0021]	None=[6;0.0046]
S94T	94T	94		2	2	0	0	0	0	2	A.1=[1;0.0003]	B.1.177.12=[1;0.0002]
S94P	94P	94		2	2	0	0	0	0	2	B.1.411=[1;0.0111]	D.2=[1;0.0001]
S94Y	94Y	94		1	1	0	0	0	0	1	B.1.1=[1;0.0003]
T95I	95I	95		1437	150	21	4	0	2	148	A.1=[2;0.0006]	A.2.2=[2;0.0038]	A.5=[6;0.0125]	A=[6;0.004]	B.1.1.1=[6;0.0008]	B.1.1.134=[1;0.0063]	B.1.1.141=[6;0.018]	B.1.1.155=[1;0.0182]	B.1.1.162=[2;0.0005]	B.1.1.169=[3;0.0857]	B.1.1.170=[1;0.0022]	B.1.1.196=[5;0.0287]	B.1.1.209=[30;0.3371]	B.1.1.210=[1;0.0085]	B.1.1.211=[1;0.02]	B.1.1.214=[1;0.0002]	B.1.1.216=[3;0.0084]	B.1.1.220=[1;0.0017]	B.1.1.222=[2;0.0019]	B.1.1.227=[4;0.0162]	B.1.1.239=[8;0.0473]	B.1.1.242=[2;0.0455]	B.1.1.25=[9;0.034]	B.1.1.263=[2;0.007]	B.1.1.269=[2;0.0032]	B.1.1.27=[1;0.0074]	B.1.1.279=[1;0.0008]	B.1.1.281=[1;0.0016]	B.1.1.284=[3;0.0004]	B.1.1.291=[1;0.0009]	B.1.1.294=[76;0.2405]	B.1.1.296=[1;0.002]	B.1.1.298=[1;0.0007]	B.1.1.303=[1;0.0029]	B.1.1.304=[27;0.0208]	B.1.1.306=[1;0.0007]	B.1.1.307=[3;0.0014]	B.1.1.308=[1;0.0122]	B.1.1.311=[1;0.0004]
T95A	95A	95		18	6	0	0	0	0	6	B.1.1.290=[6;0.0632]	B.1.1.7=[1;0.0]	B.1.128=[1;0.001]	B.1.2=[3;0.0001]	B.1.243=[1;0.0002]	B.1=[6;0.0001]
T95N	95N	95		42	4	1	0	0	0	4	B.1.234=[1;0.0006]	B.1.36=[3;0.0007]	B.1=[36;0.0007]	B.40=[2;0.0007]
T95S	95S	95		7	4	0	0	0	0	4	B.1.2=[3;0.0001]	B.1.332=[1;0.0043]	B.1.36=[1;0.0002]	B.1=[2;0.0]
T95V	95V	95		1	1	0	0	0	0	1	A.1=[1;0.0003]
T95P	95P	95		1	1	0	0	0	0	1	None=[1;0.0008]
E96D	96D	96		375	40	6	1	0	0	40	A.1=[2;0.0006]	B.1.1.1=[1;0.0001]	B.1.1.10=[1;0.001]	B.1.1.135=[1;0.0032]	B.1.1.162=[4;0.0009]	B.1.1.170=[1;0.0022]	B.1.1.183=[1;0.0333]	B.1.1.193=[2;0.026]	B.1.1.216=[2;0.0056]	B.1.1.247=[1;0.0013]	B.1.1.274=[48;0.2981]	B.1.1.28=[1;0.001]	B.1.1.294=[59;0.1867]	B.1.1.305=[2;0.0238]	B.1.1.4=[1;0.0017]	B.1.1.44=[1;0.0016]	B.1.1.7=[162;0.0022]	B.1.1.74=[6;0.0003]	B.1.1.99=[1;0.0303]	B.1.140=[1;0.0204]	B.1.160=[2;0.0001]	B.1.177.12=[1;0.0002]	B.1.177.17=[1;0.001]	B.1.177.4=[1;0.0002]	B.1.177=[14;0.0002]	B.1.2=[3;0.0001]	B.1.210=[2;0.0056]	B.1.241=[2;0.0049]	B.1.258=[1;0.0002]	B.1.332=[1;0.0043]	B.1.36=[3;0.0007]	B.1.369=[1;0.0003]	B.1.416.1=[1;0.0029]	B.1.509=[1;0.0017]	B.1.521=[19;0.0253]	B.1=[17;0.0003]	B.3.1=[3;0.0053]	B.40=[1;0.0004]	B.49=[1;0.05]
E96Q	96Q	96		52	12	1	0	0	0	12	B.1.1.117=[2;0.0227]	B.1.1.162=[1;0.0002]	B.1.1.243=[1;0.0105]	B.1.1.50=[35;0.0543]	B.1.1.67=[1;0.0019]	B.1.1.7=[1;0.0]	B.1.160=[1;0.0001]	B.1.177=[5;0.0001]	B.1.2=[1;0.0]	B.1.258=[2;0.0003]	B.1=[1;0.0]	C.14=[1;0.0137]
E96A	96A	96		12	9	0	0	0	0	9	B.1.1.279=[1;0.0008]	B.1.1.284=[2;0.0003]	B.1.1.7=[2;0.0]	B.1.1.85=[1;0.0064]	B.1.2=[2;0.0001]	B.1.36.16=[1;0.0033]	B.1=[1;0.0]	B=[1;0.0002]	None=[1;0.0008]
E96G	96G	96		64	8	2	0	0	0	8	A=[1;0.0007]	B.1.1.8=[1;0.0016]	B.1.160=[16;0.0011]	B.1.177=[40;0.0005]	B.1.192=[1;0.0096]	B.1.2=[3;0.0001]	B.1.221=[1;0.0002]	B.1.243=[1;0.0002]
E96K	96K	96		6	2	0	0	0	0	2	B.1.1.7=[3;0.0]	B.1.2=[3;0.0001]
E96X	96X	96		1	1	0	0	0	0	1	B.1.1.7=[1;0.0]
E96V	96V	96		1	1	0	0	0	0	1	B.1.177=[1;0.0]
K97N	97N	97		32	14	0	0	0	0	14	B.1.1.10=[1;0.001]	B.1.1.214=[2;0.0004]	B.1.1.232=[1;0.0021]	B.1.1.54=[2;0.0028]	B.1.1.7=[1;0.0]	B.1.177=[8;0.0001]	B.1.2=[2;0.0001]	B.1.36.18=[2;0.0033]	B.1.419=[1;0.0088]	B.1.525=[3;0.0208]	B.18=[3;0.1111]	B.40=[2;0.0007]	D.2=[1;0.0001]	None=[3;0.0023]
K97Q	97Q	97		8	5	0	0	0	0	5	B.1.1.140=[1;0.0208]	B.1.1.311=[1;0.0004]	B.1.1.74=[2;0.0001]	B.1.160=[2;0.0001]	B.1=[2;0.0]
K97R	97R	97		4	4	0	0	0	0	4	B.1.1.1=[1;0.0001]	B.1.1=[1;0.0003]	B.1.177.4=[1;0.0002]	B.1=[1;0.0]
K97T	97T	97		10	2	0	0	0	0	2	B.1.162=[8;0.0494]	B.1.177=[2;0.0]
K97M	97M	97		2	2	0	0	0	0	2	B.1.1.33=[1;0.0008]	B.1.320=[1;0.0014]
K97E	97E	97		9	1	0	0	0	0	1	B.1.428=[9;0.0226]
S98F	98F	98		8023	105	18	5	1	4	101	A.3=[1;0.001]	A=[3;0.002]	B.1.1.1=[11;0.0014]	B.1.1.10=[2;0.002]	B.1.1.104=[2;0.023]	B.1.1.130=[2;0.006]	B.1.1.132=[2;0.0282]	B.1.1.138=[1;0.0061]	B.1.1.162=[3;0.0007]	B.1.1.174=[2;0.0426]	B.1.1.184=[1;0.0081]	B.1.1.192=[1;0.0061]	B.1.1.196=[1;0.0057]	B.1.1.239=[1;0.0059]	B.1.1.244=[2;0.0108]	B.1.1.25=[8;0.0302]	B.1.1.250=[1;0.0065]	B.1.1.269=[1;0.0016]	B.1.1.277=[2;0.0018]	B.1.1.284=[1;0.0001]	B.1.1.291=[5;0.0046]	B.1.1.306=[6;0.0042]	B.1.1.31=[7;0.0603]	B.1.1.311=[6;0.0023]	B.1.1.312=[1;0.0022]	B.1.1.315=[3;0.0007]	B.1.1.33=[2;0.0016]	B.1.1.34=[1;0.0115]	B.1.1.44=[2;0.0032]	B.1.1.5=[1;0.0101]	B.1.1.50=[1;0.0016]	B.1.1.54=[2;0.0028]	B.1.1.67=[2;0.0038]	B.1.1.7=[502;0.0069]	B.1.1.72=[1;0.04]	B.1.1.74=[30;0.0015]	B.1.1.82=[1;0.0213]	B.1.1.85=[1;0.0064]	B.1.1=[1;0.0003]
S98P	98P	98		30	10	1	0	0	0	10	B.1.1.220=[15;0.0248]	B.1.1.227=[1;0.004]	B.1.1.277=[1;0.0009]	B.1.1.7=[1;0.0]	B.1.1.74=[2;0.0001]	B.1.177=[1;0.0]	B.1.411=[5;0.0556]	B.1.420=[1;0.0204]	B.1.497=[1;0.0007]	B.1=[2;0.0]
S98Y	98Y	98		6	2	0	0	0	0	2	B.1.1.277=[1;0.0009]	B.1.1.284=[5;0.0007]
S98C	98C	98		1	1	0	0	0	0	1	B.1.221=[1;0.0002]
N99D	99D	99		30	3	1	0	0	0	3	B.1.1.214=[1;0.0002]	B.1.1.70=[28;0.0145]	B.1.1.74=[1;0.0001]
N99S	99S	99		9	3	0	0	0	0	3	A.1=[1;0.0003]	B.1.177=[6;0.0001]	B.1.2=[2;0.0001]
N99T	99T	99		1	1	0	0	0	0	1	B.1.1.162=[1;0.0002]
N99Y	99Y	99		1	1	0	0	0	0	1	B.1.1.291=[1;0.0009]
N99K	99K	99		1	1	0	0	0	0	1	B.1.36=[1;0.0002]
I100T	100T	100		20	7	0	0	0	0	7	B.1.1.232=[1;0.0021]	B.1.1.258=[2;0.007]	B.1.1.7=[3;0.0]	B.1.1.74=[8;0.0004]	B.1.2=[1;0.0]	B.1.36.17=[3;0.0015]	B.1=[2;0.0]
I100L	100L	100		14	6	0	0	0	0	6	B.1.1.51=[8;0.0141]	B.1.1.7=[1;0.0]	B.1.177=[1;0.0]	B.1.426=[1;0.0012]	B.1.517=[1;0.0018]	B.1=[2;0.0]
I100V	100V	100		13	6	0	0	0	0	6	A.1=[2;0.0006]	B.1.1.304=[1;0.0008]	B.1.1.7=[6;0.0001]	B.1.177=[2;0.0]	B.1.319=[1;0.0036]	B.4=[1;0.0021]
I100M	100M	100		4	4	0	0	0	0	4	B.1.1.1=[1;0.0001]	B.1.177.10=[1;0.0012]	B.1.177.12=[1;0.0002]	C.1=[1;0.0034]
I100A	100A	100		2	2	0	0	0	0	2	A.1=[1;0.0003]	B.1.1.291=[1;0.0009]
I101V	101V	101		24	8	0	0	0	0	8	A.1=[1;0.0003]	A=[6;0.004]	B.1.1.307=[4;0.0019]	B.1.1.7=[1;0.0]	B.1.177=[1;0.0]	B.1.2=[3;0.0001]	B.31=[2;0.008]	None=[6;0.0046]
I101T	101T	101		16	6	0	0	0	0	6	B.1.1.130=[3;0.009]	B.1.1.222=[5;0.0048]	B.1.1.7=[2;0.0]	B.1.1.74=[1;0.0001]	B.1.177=[2;0.0]	B.1=[3;0.0001]
I101M	101M	101		7	2	0	0	0	0	2	B.1.1.7=[2;0.0]	B.1.258=[5;0.0009]
I101A	101A	101		1	1	0	0	0	0	1	B.1.1.162=[1;0.0002]
I101E	101E	101		1	1	0	0	0	0	1	B.1.1.291=[1;0.0009]
I101R	101R	101		1	1	0	0	0	0	1	B.1.1.7=[1;0.0]
I101L	101L	101		1	1	0	0	0	0	1	B.1.36.18=[1;0.0016]
R102I	102I	102		304	32	6	0	0	0	32	A.23.1=[88;0.3188]	B.1.1.1=[11;0.0014]	B.1.1.10=[1;0.001]	B.1.1.162=[2;0.0005]	B.1.1.169=[1;0.0286]	B.1.1.220=[1;0.0017]	B.1.1.281=[7;0.0112]	B.1.1.284=[1;0.0001]	B.1.1.296=[9;0.0184]	B.1.1.297=[1;0.0045]	B.1.1.316=[2;0.0059]	B.1.1.33=[1;0.0008]	B.1.1.37=[1;0.0002]	B.1.1.4=[3;0.0052]	B.1.1.54=[1;0.0014]	B.1.1.7=[43;0.0006]	B.1.1.74=[2;0.0001]	B.1.146=[1;0.0034]	B.1.151=[30;0.3333]	B.1.177.4=[1;0.0002]	B.1.177.6=[4;0.0045]	B.1.177=[16;0.0002]	B.1.2=[9;0.0003]	B.1.221=[1;0.0002]	B.1.258.12=[1;0.0085]	B.1.336=[2;0.0142]	B.1.36.17=[52;0.0261]	B.1.36=[1;0.0002]	B.1.438=[1;0.0042]	B.1=[8;0.0002]	C.1=[1;0.0034]	C.14=[1;0.0137]
R102S	102S	102		175	13	1	1	0	0	13	B.1.1.183=[1;0.0333]	B.1.1.237=[1;0.0026]	B.1.1.38=[1;0.0039]	B.1.1.7=[5;0.0001]	B.1.1.74=[2;0.0001]	B.1.1.74=[7;0.0004]	B.1.2=[2;0.0001]	B.1.243=[2;0.0005]	B.1.36=[150;0.0343]	B.1=[1;0.0]	B.40=[1;0.0004]	None=[1;0.0008]	Unknown=[1;0.0006]
R102G	102G	102		20	11	0	0	0	0	11	A.23.1=[1;0.0036]	B.1.1.228=[1;0.0055]	B.1.1.231=[1;0.0057]	B.1.1.291=[1;0.0009]	B.1.1.33=[1;0.0008]	B.1.1.7=[1;0.0]	B.1.1.74=[8;0.0004]	B.1.1.90=[1;0.0323]	B.1.177=[2;0.0]	B.1.349=[1;0.0028]	B.1=[2;0.0]
R102T	102T	102		4	2	0	0	0	0	2	B.1.509=[2;0.0033]	None=[2;0.0015]
R102E	102E	102		1	1	0	0	0	0	1	B.1.1.162=[1;0.0002]
R102K	102K	102		1	1	0	0	0	0	1	B.1.1.7=[1;0.0]
G103S	103S	103		2	2	0	0	0	0	2	B.1.1.291=[1;0.0009]	B.1=[1;0.0]
G103R	103R	103		4	1	0	0	0	0	1	None=[4;0.0031]
G103I	103I	103		1	1	0	0	0	0	1	B.1.1.162=[1;0.0002]
G103D	103D	103		1	1	0	0	0	0	1	B.1.1.281=[1;0.0016]
G103C	103C	103		1	1	0	0	0	0	1	B.1.177.7=[1;0.0003]
G103A	103A	103		1	1	0	0	0	0	1	B.1=[1;0.0]
W104G	104G	104		2	2	0	0	0	0	2	B.1.1.162=[1;0.0002]	B.1.118=[1;0.0088]
W104R	104R	104		2	2	0	0	0	0	2	B.1.1.269=[1;0.0016]	B.1.1.281=[1;0.0016]
W104F	104F	104		22	1	1	0	0	0	1	B.1.177=[22;0.0003]
W104C	104C	104		1	1	0	0	0	0	1	B.1.160=[1;0.0001]
I105V	105V	105		18	12	0	0	0	0	12	A.23.1=[2;0.0072]	B.1.1.257=[1;0.0033]	B.1.1.7=[3;0.0]	B.1.1.74=[1;0.0001]	B.1.177.4=[1;0.0002]	B.1.2=[1;0.0]	B.1.243=[3;0.0007]	B.1.248=[1;0.0303]	B.1.258=[1;0.0002]	B.1=[2;0.0]	B.12=[1;0.0069]	B.6.6=[1;0.0011]
I105L	105L	105		20	5	1	0	0	0	5	B.1.1.1=[2;0.0003]	B.1.1.26=[3;0.0205]	B.1.2=[11;0.0004]	B.1.325=[1;0.0031]	B.1=[3;0.0001]
I105T	105T	105		2	2	0	0	0	0	2	B.1.1.7=[1;0.0]	B.1=[1;0.0]
I105A	105A	105		1	1	0	0	0	0	1	B.1.1.162=[1;0.0002]
I105F	105F	105		1	1	0	0	0	0	1	B.1.160=[1;0.0001]
F106I	106I	106		1	1	0	0	0	0	1	B.1.1.162=[1;0.0002]
F106L	106L	106		1	1	0	0	0	0	1	None=[1;0.0008]
G107C	107C	107		9	2	0	0	0	0	2	B.1.1.162=[1;0.0002]	B.1=[8;0.0002]
G107D	107D	107		1	1	0	0	0	0	1	B.1.1.243=[1;0.0105]
G107R	107R	107		1	1	0	0	0	0	1	B.1=[1;0.0]
G107V	107V	107		1	1	0	0	0	0	1	B.1=[1;0.0]
G107A	107A	107		1	1	0	0	0	0	1	None=[1;0.0008]
T108I	108I	108		7	4	0	0	0	0	4	B.1.1.273=[1;0.0057]	B.1.1.7=[3;0.0]	B.1=[2;0.0]	None=[1;0.0008]
T108S	108S	108		5	4	0	0	0	0	4	A.1=[2;0.0006]	B.1.1.315=[1;0.0002]	B.1.1.7=[1;0.0]	B.4=[1;0.0021]
T108N	108N	108		2	2	0	0	0	0	2	B.1.2=[1;0.0]	B.1.351=[1;0.0007]
T108V	108V	108		1	1	0	0	0	0	1	B.1=[1;0.0]
T109S	109S	109		5	4	0	0	0	0	4	A.1=[2;0.0006]	B.1.1.264=[1;0.005]	B.1.1.7=[1;0.0]	B.1.177=[1;0.0]
T109I	109I	109		2	2	0	0	0	0	2	B.1=[1;0.0]	B.6.6=[1;0.0011]
T109R	109R	109		1	1	0	0	0	0	1	B.1.1.162=[1;0.0002]
T109A	109A	109		1	1	0	0	0	0	1	B.1.429=[1;0.0005]
T109F	109F	109		1	1	0	0	0	0	1	B.1=[1;0.0]
L110F	110F	110		5	4	0	0	0	0	4	A.1=[2;0.0006]	B.1.1.311=[1;0.0004]	B.1.177=[1;0.0]	B.1.367=[1;0.0014]
L110I	110I	110		2	2	0	0	0	0	2	B.1.1.74=[1;0.0001]	B.1.425=[1;0.0038]
L110V	110V	110		1	1	0	0	0	0	1	B.1=[1;0.0]
L110S	110S	110		1	1	0	0	0	0	1	B.1=[1;0.0]
L110M	110M	110		1	1	0	0	0	0	1	B.4=[1;0.0021]
D111N	111N	111		206	24	5	0	0	2	22	A.1=[2;0.0006]	A=[2;0.0013]	B.1.1.1=[1;0.0001]	B.1.1.216=[2;0.0056]	B.1.1.222=[8;0.0077]	B.1.1.251=[84;0.6412]	B.1.1.294=[1;0.0032]	B.1.1.307=[20;0.0094]	B.1.1.32=[1;0.0217]	B.1.1.44=[1;0.0016]	B.1.1.7=[2;0.0]	B.1.1.74=[1;0.0001]	B.1.160=[9;0.0006]	B.1.177=[3;0.0]	B.1.195=[1;0.0069]	B.1.2=[4;0.0002]	B.1.221=[2;0.0004]	B.1.258=[2;0.0003]	B.1.265=[2;0.0064]	B.1.298=[1;0.0078]	B.1.439=[24;0.8276]	B.1=[14;0.0003]	B.39=[3;0.0062]	None=[16;0.0124]
D111A	111A	111		1	1	0	0	0	0	1	A=[1;0.0007]
D111E	111E	111		1	1	0	0	0	0	1	B.1.1.291=[1;0.0009]
D111V	111V	111		1	1	0	0	0	0	1	B.1=[1;0.0]
S112L	112L	112		49	17	1	0	0	0	17	B.1.1.141=[1;0.003]	B.1.1.178=[1;0.0345]	B.1.1.25=[2;0.0075]	B.1.1.284=[21;0.0031]	B.1.1.306=[1;0.0007]	B.1.1.311=[4;0.0015]	B.1.1.54=[2;0.0028]	B.1.1.7=[1;0.0]	B.1.1.74=[1;0.0001]	B.1.160=[1;0.0001]	B.1.177.2=[1;0.0047]	B.1.177=[4;0.0001]	B.1.2=[4;0.0002]	B.1.221=[1;0.0002]	B.1.346=[2;0.0123]	B.40=[1;0.0004]	D.2=[1;0.0001]
S112P	112P	112		15	8	0	0	0	0	8	B.1.1.222=[1;0.001]	B.1.1.247=[1;0.0013]	B.1.1.7=[1;0.0]	B.1.1.90=[3;0.0968]	B.1.177.16=[1;0.0007]	B.1.2=[1;0.0]	B.1.258.16=[6;0.0122]	B.1.301=[1;0.0091]
S112N	112N	112		16	5	0	0	0	0	5	A.1=[2;0.0006]	A.1=[1;0.0003]	A=[6;0.004]	B.4=[1;0.0021]	None=[6;0.0046]
S112A	112A	112		8	4	0	0	0	0	4	B.1.1.291=[1;0.0009]	B.1=[1;0.0]	B.15=[5;0.0833]	B.5=[1;0.0385]
S112W	112W	112		2	2	0	0	0	0	2	B.1.395=[1;0.0083]	B.1=[1;0.0]
S112I	112I	112		1	1	0	0	0	0	1	B.1=[1;0.0]
S112T	112T	112		1	1	0	0	0	0	1	None=[1;0.0008]
K113N	113N	113		9	5	0	0	0	0	5	B.1.1.7=[3;0.0]	B.1.235=[1;0.0009]	B.1=[1;0.0]	B.1=[3;0.0001]	None=[1;0.0008]
K113T	113T	113		16	4	0	0	0	0	4	A.1=[3;0.0009]	A=[6;0.004]	B.1.2=[1;0.0]	None=[6;0.0046]
K113R	113R	113		9	4	0	0	0	0	4	B.1.177=[1;0.0]	B.1=[2;0.0]	B.15=[5;0.0833]	B.5=[1;0.0385]
K113A	113A	113		1	1	0	0	0	0	1	B.1.1.291=[1;0.0009]
K113S	113S	113		1	1	0	0	0	0	1	B.4=[1;0.0021]
T114S	114S	114		13	3	0	0	0	0	3	A=[6;0.004]	B.1.1.170=[1;0.0022]	None=[6;0.0046]
T114V	114V	114		1	1	0	0	0	0	1	B.1.1.291=[1;0.0009]
T114A	114A	114		1	1	0	0	0	0	1	B.1.1.7=[1;0.0]
T114I	114I	114		1	1	0	0	0	0	1	B.1.177=[1;0.0]
Q115H	115H	115		13	3	1	0	0	0	3	B.1.1.7=[1;0.0]	B.1.2=[1;0.0]	None=[11;0.0085]
Q115R	115R	115		2	2	0	0	0	0	2	B.1.1=[1;0.0003]	B.1=[1;0.0]
Q115K	115K	115		1	1	0	0	0	0	1	B.1.1.291=[1;0.0009]
S116P	116P	116		3	3	0	0	0	0	3	B.1.1.291=[1;0.0009]	B.1.1.74=[1;0.0001]	B.1.206=[1;0.0011]
S116A	116A	116		1	1	0	0	0	0	1	A=[1;0.0007]
S116Y	116Y	116		1	1	0	0	0	0	1	B.1.1.251=[1;0.0076]
S116C	116C	116		1	1	0	0	0	0	1	B.1.470=[1;0.0092]
S116K	116K	116		1	1	0	0	0	0	1	B.1=[1;0.0]
L117I	117I	117		14	8	0	0	0	0	8	B.1.1.74=[1;0.0001]	B.1.160=[1;0.0001]	B.1.177=[1;0.0]	B.1.243=[6;0.0014]	B.1.36=[2;0.0005]	B.1.369=[1;0.0003]	B.1.414=[1;0.0119]	B.1=[1;0.0]
L117A	117A	117		4	3	0	0	0	0	3	A.1=[1;0.0003]	A.1=[2;0.0006]	B.4=[1;0.0021]
L117W	117W	117		1	1	0	0	0	0	1	B.1=[1;0.0]
L118F	118F	118		64	18	2	0	0	0	18	A.1=[1;0.0003]	B.1.1.130=[1;0.003]	B.1.1.222=[1;0.001]	B.1.1.232=[2;0.0042]	B.1.1.302=[1;0.0046]	B.1.1.314=[1;0.0068]	B.1.1.7=[20;0.0003]	B.1.177.12=[1;0.0002]	B.1.177.16=[1;0.0007]	B.1.177=[15;0.0002]	B.1.2=[5;0.0002]	B.1.235=[1;0.0009]	B.1.279=[1;0.0006]	B.1.36=[1;0.0002]	B.1.517=[1;0.0018]	B.1=[8;0.0002]	B=[1;0.0002]	D.2=[2;0.0002]
L118I	118I	118		27	7	1	0	0	0	7	A.1=[2;0.0006]	B.1.1.50=[19;0.0295]	B.1.1.59=[2;0.0106]	B.1.2=[1;0.0]	B.1=[1;0.0]	B.1=[1;0.0]	B.4=[1;0.0021]
I119V	119V	119		71	12	2	0	0	1	11	B.1.1.1=[1;0.0001]	B.1.1.103=[1;0.0067]	B.1.1.226=[1;0.0096]	B.1.1.291=[1;0.0009]	B.1.1.31=[1;0.0086]	B.1.177.21=[1;0.0001]	B.1.177=[27;0.0003]	B.1.205=[27;0.9643]	B.1.243=[3;0.0007]	B.1=[6;0.0001]	B=[1;0.0002]	D.2=[1;0.0001]
I119L	119L	119		1	1	0	0	0	0	1	A.1=[1;0.0003]
I119T	119T	119		1	1	0	0	0	0	1	B.1.521=[1;0.0013]
V120F	120F	120		15	7	0	0	0	0	7	B.1.1.162=[1;0.0002]	B.1.1.284=[1;0.0001]	B.1.1.74=[2;0.0001]	B.1.1.8=[4;0.0063]	B.1.177.9=[2;0.0019]	B.1.221=[4;0.0007]	B.1.369=[1;0.0003]
V120I	120I	120		13	6	0	0	0	0	6	A.1=[1;0.0003]	B.1.1.162=[1;0.0002]	B.1.1.7=[1;0.0]	B.1.160=[2;0.0001]	B.1.2=[2;0.0001]	B.1=[6;0.0001]
V120A	120A	120		1	1	0	0	0	0	1	B.1.1.1=[1;0.0001]
V120P	120P	120		1	1	0	0	0	0	1	B.1.1.291=[1;0.0009]
V120T	120T	120		1	1	0	0	0	0	1	B.1=[1;0.0]
N121D	121D	121		3	2	0	0	0	0	2	B.1.1.1=[1;0.0001]	B.1.2=[2;0.0001]
N121T	121T	121		3	1	0	0	0	0	1	B.1.1.34=[3;0.0345]
N121S	121S	121		1	1	0	0	0	0	1	B.1.1.164=[1;0.0051]
N121H	121H	121		1	1	0	0	0	0	1	B.1.1.291=[1;0.0009]
N121I	121I	121		1	1	0	0	0	0	1	B.1.177=[1;0.0]
N121K	121K	121		1	1	0	0	0	0	1	B.1.182=[1;0.0072]
N122H	122H	122		2	2	0	0	0	0	2	B.1.1.162=[1;0.0002]	B.1.1.291=[1;0.0009]
N122K	122K	122		2	1	0	0	0	0	1	B.1.177=[2;0.0]
A123V	123V	123		14	5	0	0	0	0	5	B.1.160=[2;0.0001]	B.1.177=[2;0.0]	B.1.2=[3;0.0001]	B.1=[6;0.0001]	B.6=[1;0.001]
A123S	123S	123		9	5	0	0	0	0	5	A.1=[2;0.0006]	B.1.1.306=[1;0.0007]	B.1.1.7=[2;0.0]	B.1.2=[3;0.0001]	B.4=[1;0.0021]
A123T	123T	123		5	3	0	0	0	0	3	B.1.1.7=[1;0.0]	B.1.177=[2;0.0]	None=[2;0.0015]
A123G	123G	123		1	1	0	0	0	0	1	A.1=[1;0.0003]
A123I	123I	123		1	1	0	0	0	0	1	B.1.1.162=[1;0.0002]
T124I	124I	124		19	13	0	0	0	0	13	B.1.1.240=[2;0.0086]	B.1.1.307=[1;0.0005]	B.1.1.7=[3;0.0]	B.1.1.70=[1;0.0005]	B.1.1.74=[1;0.0001]	B.1.177.12=[1;0.0002]	B.1.221=[1;0.0002]	B.1.225=[1;0.0109]	B.1.289=[1;0.0035]	B.1.429=[1;0.0005]	B.1.471=[1;0.0054]	B.1=[3;0.0001]	D.2=[2;0.0002]
T124S	124S	124		2	2	0	0	0	0	2	A.1=[1;0.0003]	B.1.177=[1;0.0]
T124A	124A	124		1	1	0	0	0	0	1	B.1.1.198=[1;0.0016]
N125S	125S	125		24	4	1	0	0	0	4	B.1.1.311=[18;0.0069]	B.1.1.7=[2;0.0]	B.1.1.74=[1;0.0001]	B.1.177=[3;0.0]
N125H	125H	125		4	3	0	0	0	0	3	A.1=[2;0.0006]	B.1.157=[1;0.0052]	B.4=[1;0.0021]
N125L	125L	125		1	1	0	0	0	0	1	A.1=[1;0.0003]
N125R	125R	125		1	1	0	0	0	0	1	B.1.1.162=[1;0.0002]
N125D	125D	125		1	1	0	0	0	0	1	B.1=[1;0.0]
V126F	126F	126		8	5	0	0	0	0	5	B.1.1.7=[1;0.0]	B.1.1.74=[1;0.0001]	B.1.177=[1;0.0]	B.1.235=[1;0.0009]	B.1=[4;0.0001]
V126I	126I	126		3	3	0	0	0	0	3	B.1.1.162=[1;0.0002]	B.1=[1;0.0]	B.4=[1;0.0021]
V126A	126A	126		5	2	0	0	0	0	2	B.1.160=[3;0.0002]	B.1.2=[2;0.0001]
V126G	126G	126		2	1	0	0	0	0	1	Unknown=[2;0.0012]
V127F	127F	127		101	20	2	0	0	0	20	B.1.1.170=[1;0.0022]	B.1.1.281=[1;0.0016]	B.1.1.284=[1;0.0001]	B.1.1.302=[1;0.0046]	B.1.1.313=[1;0.0086]	B.1.1.7=[6;0.0001]	B.1.1.80=[1;0.0078]	B.1.1=[5;0.0017]	B.1.146=[9;0.0309]	B.1.160=[36;0.0025]	B.1.177=[3;0.0]	B.1.243=[4;0.001]	B.1.258=[7;0.0012]	B.1.280=[16;0.0404]	B.1.366=[1;0.0055]	B.1.367=[1;0.0014]	B.1.392=[2;0.0222]	B.1.517=[1;0.0018]	B.1=[3;0.0001]	None=[1;0.0008]
V127I	127I	127		19	7	0	0	0	0	7	A.1=[2;0.0006]	A=[6;0.004]	B.1.1.7=[1;0.0]	B.1.2=[2;0.0001]	B.1.459=[1;0.0116]	B.4=[1;0.0021]	None=[6;0.0046]
V127A	127A	127		12	5	0	0	0	0	5	B.1.1.50=[1;0.0016]	B.1.369=[8;0.0027]	B.1=[1;0.0]	B.6.6=[1;0.0011]	Unknown=[1;0.0006]
V127T	127T	127		2	2	0	0	0	0	2	A.1=[1;0.0003]	B.1.1.162=[1;0.0002]
I128V	128V	128		13	8	0	0	0	0	8	A.1=[1;0.0003]	B.1.1.7=[1;0.0]	B.1.177=[3;0.0]	B.1.258=[2;0.0003]	B.1.351=[1;0.0007]	B.1.361=[1;0.0005]	B.1.428=[1;0.0025]	B.1.497=[3;0.002]
I128F	128F	128		3	1	0	0	0	0	1	B.1.23=[3;0.0189]
I128N	128N	128		1	1	0	0	0	0	1	B.1.1.162=[1;0.0002]
I128A	128A	128		1	1	0	0	0	0	1	B.1.1.291=[1;0.0009]
K129R	129R	129		5	4	0	0	0	0	4	A.1=[2;0.0006]	B.1.1.222=[1;0.001]	B.1.221=[1;0.0002]	B.4=[1;0.0021]
K129N	129N	129		2	2	0	0	0	0	2	B.1.1.74=[1;0.0001]	B.1.369=[1;0.0003]
K129Q	129Q	129		1	1	0	0	0	0	1	A.1=[1;0.0003]
K129T	129T	129		1	1	0	0	0	0	1	B.1.1.291=[1;0.0009]
K129X	129X	129		1	1	0	0	0	0	1	B.1.429=[1;0.0005]
K129E	129E	129		1	1	0	0	0	0	1	B.1=[1;0.0]
V130L	130L	130		7	5	0	0	0	0	5	B.1.1.170=[2;0.0045]	B.1.1.237=[1;0.0026]	B.1.1.284=[2;0.0003]	B.1.1.304=[1;0.0008]	B.1=[1;0.0]
V130F	130F	130		4	4	0	0	0	0	4	B.1.1.7=[1;0.0]	B.1.177.16=[1;0.0007]	B.1.177=[1;0.0]	B.1=[1;0.0]
V130A	130A	130		3	3	0	0	0	0	3	B.1.243=[1;0.0002]	B.1.427=[1;0.0013]	None=[1;0.0008]
V130G	130G	130		2	2	0	0	0	0	2	A.2=[1;0.0007]	None=[1;0.0008]
V130M	130M	130		1	1	0	0	0	0	1	B.1.1.162=[1;0.0002]
V130D	130D	130		1	1	0	0	0	0	1	B.1.1.7=[1;0.0]
V130I	130I	130		1	1	0	0	0	0	1	B.1=[1;0.0]
C131X	131X	131		2	2	0	0	0	0	2	A.2=[1;0.0007]	B.1.1.74=[1;0.0001]
C131Y	131Y	131		2	2	0	0	0	0	2	B.1.1.162=[1;0.0002]	B.1=[1;0.0]
C131R	131R	131		2	2	0	0	0	0	2	B.1.1.7=[1;0.0]	None=[1;0.0008]
C131S	131S	131		2	2	0	0	0	0	2	B.1.221=[1;0.0002]	B.1.332=[1;0.0043]
C131F	131F	131		1	1	0	0	0	0	1	B.1.1.1=[1;0.0001]
C131Q	131Q	131		1	1	0	0	0	0	1	B.1.1.291=[1;0.0009]
C131H	131H	131		1	1	0	0	0	0	1	B.1=[1;0.0]
E132Q	132Q	132		79	7	2	0	0	0	7	B.1.1.284=[1;0.0001]	B.1.1.291=[1;0.0009]	B.1.177.21=[1;0.0001]	B.1.177=[17;0.0002]	B.1.2=[56;0.0021]	B.1.243=[1;0.0002]	B.1=[2;0.0]
E132A	132A	132		19	4	1	0	0	0	4	B.1.1.1=[6;0.0008]	B.1.1.74=[1;0.0001]	B.1.177=[10;0.0001]	B.1.2=[2;0.0001]
E132N	132N	132		15	4	0	0	0	0	4	A.1=[2;0.0006]	A=[6;0.004]	B.4=[1;0.0021]	None=[6;0.0046]
E132K	132K	132		5	3	0	0	0	0	3	A.2.4=[1;0.0055]	B.1.177=[3;0.0]	B.1.2=[1;0.0]
E132D	132D	132		2	2	0	0	0	0	2	B.1.1.20=[1;0.0137]	B.1.37=[1;0.0156]
E132Y	132Y	132		1	1	0	0	0	0	1	A.1=[1;0.0003]
E132P	132P	132		1	1	0	0	0	0	1	B.1.301=[1;0.0091]
E132R	132R	132		1	1	0	0	0	0	1	B.1=[1;0.0]
F133S	133S	133		5	4	0	0	0	0	4	B.1.301=[1;0.0091]	B.1.505=[1;0.0175]	B.1=[2;0.0]	B=[1;0.0002]
F133I	133I	133		2	2	0	0	0	0	2	B.1.1.170=[1;0.0022]	B.1.1.291=[1;0.0009]
F133H	133H	133		1	1	0	0	0	0	1	B.1.1.141=[1;0.003]
F133L	133L	133		1	1	0	0	0	0	1	B.1=[1;0.0]
F133C	133C	133		1	1	0	0	0	0	1	B.1=[1;0.0]
Q134H	134H	134		5	4	0	0	0	0	4	A.1=[2;0.0006]	B.1.1.67=[1;0.0019]	B.1.2=[1;0.0]	B.1=[1;0.0]
Q134R	134R	134		4	4	0	0	0	0	4	B.1.1.7=[1;0.0]	B.1.426=[1;0.0012]	B.1.516=[1;0.0018]	B.1=[1;0.0]
Q134N	134N	134		3	2	0	0	0	0	2	A.1=[2;0.0006]	B.4=[1;0.0021]
Q134E	134E	134		2	2	0	0	0	0	2	B.1.1.7=[1;0.0]	B.1.398=[1;0.0046]
Q134L	134L	134		4	1	0	0	0	0	1	B.1.2=[4;0.0002]
Q134K	134K	134		1	1	0	0	0	0	1	B.1.301=[1;0.0091]
Q134X	134X	134		1	1	0	0	0	0	1	B.1=[1;0.0]
Q134T	134T	134		1	1	0	0	0	0	1	None=[1;0.0008]
Q134S	134S	134		1	1	0	0	0	0	1	None=[1;0.0008]
F135L	135L	135		10	8	0	0	0	0	8	A.1=[2;0.0006]	B.1.1.141=[2;0.006]	B.1.1.291=[1;0.0009]	B.1.160=[1;0.0001]	B.1.177=[1;0.0]	B.4=[1;0.0021]	B.6=[1;0.001]	D.2=[1;0.0001]
F135V	135V	135		1	1	0	0	0	0	1	B.1.1=[1;0.0003]
F135I	135I	135		1	1	0	0	0	0	1	B.1=[1;0.0]
C136G	136G	136		40	6	1	0	0	0	6	B.1.160=[1;0.0001]	B.1.199=[1;0.0061]	B.1.2=[3;0.0001]	B.1.311=[1;0.0011]	B.1.429=[32;0.0161]	B.1=[2;0.0]
C136F	136F	136		7	6	0	0	0	0	6	B.1.177=[1;0.0]	B.1.258.11=[1;0.0006]	B.1.36=[1;0.0002]	B.1.401=[1;0.0101]	B.1.429=[1;0.0005]	B.1=[2;0.0]
C136W	136W	136		2	1	0	0	0	0	1	None=[2;0.0015]
C136Y	136Y	136		1	1	0	0	0	0	1	B.1.1.7=[1;0.0]
C136R	136R	136		1	1	0	0	0	0	1	B.1=[1;0.0]
N137S	137S	137		22	6	1	0	0	0	6	B.1.1.219=[1;0.0071]	B.1.1.307=[1;0.0005]	B.1.1.7=[7;0.0001]	B.1.1.74=[1;0.0001]	B.1.177.12=[2;0.0005]	B.1.177=[10;0.0001]
N137K	137K	137		7	5	0	0	0	0	5	A.1=[2;0.0006]	B.1.1.7=[1;0.0]	B.1.243=[2;0.0005]	B.1=[1;0.0]	B.4=[1;0.0021]
N137Y	137Y	137		20	4	0	0	0	0	4	A=[6;0.004]	B.1.1.7=[6;0.0001]	B.1.177=[1;0.0]	None=[7;0.0054]
N137T	137T	137		6	2	0	0	0	0	2	B.15=[5;0.0833]	B.5=[1;0.0385]
N137A	137A	137		1	1	0	0	0	0	1	A.1=[1;0.0003]
N137D	137D	137		1	1	0	0	0	0	1	B.1.351=[1;0.0007]
N137I	137I	137		1	1	0	0	0	0	1	None=[1;0.0008]
D138Y	138Y	138		1406	97	19	2	0	4	93	A=[1;0.0007]	B.1.1.1=[2;0.0003]	B.1.1.10=[1;0.001]	B.1.1.103=[2;0.0134]	B.1.1.105=[1;0.0069]	B.1.1.122=[9;0.25]	B.1.1.130=[1;0.003]	B.1.1.131=[1;0.0417]	B.1.1.141=[2;0.006]	B.1.1.153=[2;0.0048]	B.1.1.162=[1;0.0002]	B.1.1.165=[2;0.0282]	B.1.1.168=[1;0.027]	B.1.1.182=[17;0.0939]	B.1.1.184=[1;0.0081]	B.1.1.186=[16;0.0762]	B.1.1.197=[8;0.1159]	B.1.1.208=[1;0.0071]	B.1.1.212=[1;0.0068]	B.1.1.214=[1;0.0002]	B.1.1.216=[3;0.0084]	B.1.1.220=[4;0.0066]	B.1.1.224=[53;0.9636]	B.1.1.244=[1;0.0054]	B.1.1.25=[2;0.0075]	B.1.1.277=[1;0.0009]	B.1.1.28=[6;0.0057]	B.1.1.281=[4;0.0064]	B.1.1.285=[3;0.0185]	B.1.1.294=[9;0.0285]	B.1.1.304=[4;0.0031]	B.1.1.306=[6;0.0042]	B.1.1.313=[1;0.0086]	B.1.1.317=[73;0.1267]	B.1.1.32=[1;0.0217]	B.1.1.34=[2;0.023]	B.1.1.37=[1;0.0002]	B.1.1.44=[3;0.0048]	B.1.1.46=[1;0.0096]
D138H	138H	138		757	49	7	2	0	1	48	B.1.1.1=[10;0.0013]	B.1.1.10=[4;0.0041]	B.1.1.101=[1;0.0031]	B.1.1.162=[1;0.0002]	B.1.1.186=[158;0.7524]	B.1.1.189=[7;0.024]	B.1.1.192=[1;0.0061]	B.1.1.214=[1;0.0002]	B.1.1.216=[2;0.0056]	B.1.1.222=[8;0.0077]	B.1.1.234=[1;0.0147]	B.1.1.25=[3;0.0113]	B.1.1.287=[1;0.0323]	B.1.1.288=[1;0.0016]	B.1.1.33=[6;0.0049]	B.1.1.38=[4;0.0155]	B.1.1.54=[2;0.0028]	B.1.1.59=[1;0.0053]	B.1.1.61=[2;0.0179]	B.1.1.64=[1;0.002]	B.1.1.7=[349;0.0048]	B.1.1.70=[1;0.0005]	B.1.1.74=[5;0.0003]	B.1.139=[2;0.0016]	B.1.153=[5;0.0926]	B.1.177.4=[1;0.0002]	B.1.177.6=[1;0.0011]	B.1.177=[50;0.0006]	B.1.195=[1;0.0069]	B.1.2=[12;0.0005]	B.1.258=[17;0.0029]	B.1.311=[1;0.0011]	B.1.36.16=[2;0.0066]	B.1.36=[4;0.0009]	B.1.361=[3;0.0016]	B.1.369=[1;0.0003]	B.1.398=[2;0.0091]	B.1.408=[1;0.0071]	B.1.414=[1;0.0119]
D138N	138N	138		30	6	1	0	0	0	6	A.1=[1;0.0003]	B.1.1.117=[1;0.0114]	B.1.1.238=[4;0.0392]	B.1.1.74=[20;0.001]	B.1.36.8=[3;0.0291]	B.1.369=[1;0.0003]
D138G	138G	138		12	3	1	0	0	0	3	B.1.1.7=[10;0.0001]	B.1.177=[1;0.0]	B.1.36.12=[1;0.01]
D138E	138E	138		3	2	0	0	0	0	2	A.1=[2;0.0006]	B.4=[1;0.0021]
D138A	138A	138		2	2	0	0	0	0	2	B.1.2=[1;0.0]	B.1.369=[1;0.0003]
D138V	138V	138		1	1	0	0	0	0	1	None=[1;0.0008]
P139S	139S	139		7	7	0	0	0	0	7	B.1.1.1=[1;0.0001]	B.1.177=[1;0.0]	B.1.2=[1;0.0]	B.1.237=[1;0.0081]	B.1.258.12=[1;0.0085]	B.1.427=[1;0.0013]	D.2=[1;0.0001]
P139L	139L	139		3	3	0	0	0	0	3	B.1.1.7=[1;0.0]	B.1.177.16=[1;0.0007]	B.1.258=[1;0.0002]
P139A	139A	139		1	1	0	0	0	0	1	B=[1;0.0002]
F140L	140L	140		47	7	1	0	0	0	7	B.1.1.7=[3;0.0]	B.1.177.16=[1;0.0007]	B.1.177=[37;0.0005]	B.1.36.19=[2;0.0625]	B.1.409=[2;0.006]	B.1=[1;0.0]	C.1=[1;0.0034]
F140S	140S	140		3	3	0	0	0	0	3	B.1.1.145=[1;0.0238]	B.1.1.7=[1;0.0]	B.4=[1;0.0021]
F140Y	140Y	140		12	2	0	0	0	0	2	A=[6;0.004]	None=[6;0.0046]
F140M	140M	140		2	1	0	0	0	0	1	A.1=[2;0.0006]
F140A	140A	140		1	1	0	0	0	0	1	A.1=[1;0.0003]
F140V	140V	140		1	1	0	0	0	0	1	B.1.320=[1;0.0014]
L141F	141F	141		218	33	5	0	0	1	32	A.23.1=[46;0.1667]	B.1.1.152=[1;0.0179]	B.1.1.159=[2;0.0105]	B.1.1.162=[1;0.0002]	B.1.1.253=[3;0.0075]	B.1.1.284=[1;0.0001]	B.1.1.291=[1;0.0009]	B.1.1.298=[1;0.0007]	B.1.1.307=[1;0.0005]	B.1.1.7=[18;0.0002]	B.1.1.70=[2;0.001]	B.1.1.74=[1;0.0001]	B.1.1=[1;0.0003]	B.1.160=[4;0.0003]	B.1.177.12=[1;0.0002]	B.1.177.16=[2;0.0015]	B.1.177.4=[2;0.0005]	B.1.177=[10;0.0001]	B.1.2=[92;0.0035]	B.1.22=[1;0.0013]	B.1.221=[1;0.0002]	B.1.258=[1;0.0002]	B.1.349=[1;0.0028]	B.1.351=[1;0.0007]	B.1.389=[1;0.001]	B.1.465=[1;0.0161]	B.1.470=[1;0.0092]	B.1.486=[6;0.6667]	B.1.488=[1;0.2]	B.1=[10;0.0002]	B.11=[1;0.0022]	B.23=[1;0.007]	D.2=[1;0.0001]
L141V	141V	141		50	4	1	0	0	0	4	B.1.1.7=[1;0.0]	B.1.177.20=[7;0.0128]	B.1.2=[41;0.0016]	B.1=[1;0.0]
L141Y	141Y	141		2	1	0	0	0	0	1	A.1=[2;0.0006]
L141W	141W	141		1	1	0	0	0	0	1	B.1.1.74=[1;0.0001]
L141R	141R	141		1	1	0	0	0	0	1	B.4=[1;0.0021]
L141I	141I	141		1	1	0	0	0	0	1	None=[1;0.0008]
G142V	142V	142		120	28	3	0	0	0	28	B.1.1.1=[1;0.0001]	B.1.1.153=[1;0.0024]	B.1.1.220=[1;0.0017]	B.1.1.273=[1;0.0057]	B.1.1.311=[2;0.0008]	B.1.1.4=[2;0.0035]	B.1.1.7=[39;0.0005]	B.1.1.74=[2;0.0001]	B.1.1.80=[2;0.0155]	B.1.1=[1;0.0003]	B.1.177.22=[2;0.0092]	B.1.177.8=[1;0.0009]	B.1.177=[27;0.0003]	B.1.2=[9;0.0003]	B.1.22=[1;0.0013]	B.1.222=[1;0.0017]	B.1.270=[1;0.0263]	B.1.302=[2;0.0192]	B.1.309=[1;0.0588]	B.1.311=[1;0.0011]	B.1.36=[1;0.0002]	B.1.371=[1;0.0013]	B.1.380=[2;0.0164]	B.1.509=[1;0.0017]	B.1.526=[1;0.0036]	B.1=[14;0.0003]	B.37=[1;0.0333]	Unknown=[1;0.0006]
G142S	142S	142		268	27	4	1	0	0	27	A=[6;0.004]	B.1.1.10=[1;0.001]	B.1.1.313=[1;0.0086]	B.1.1.315=[2;0.0004]	B.1.1.317=[1;0.0017]	B.1.1.7=[20;0.0003]	B.1.1.74=[2;0.0001]	B.1.160=[1;0.0001]	B.1.177=[3;0.0]	B.1.2=[5;0.0002]	B.1.221=[26;0.0046]	B.1.232=[2;0.0039]	B.1.234=[155;0.0931]	B.1.243=[1;0.0002]	B.1.350=[23;0.0885]	B.1.36.22=[1;0.0027]	B.1.39=[1;0.0041]	B.1.416=[1;0.0023]	B.1.474=[1;0.0066]	B.1.93=[1;0.001]	B.1.95=[1;0.0312]	B.1=[2;0.0]	B.4=[1;0.0021]	None=[1;0.0008]	None=[5;0.0039]	P.2=[2;0.0049]	Unknown=[2;0.0012]
G142D	142D	142		84	12	2	0	0	0	12	B.1.1.214=[1;0.0002]	B.1.1.240=[1;0.0043]	B.1.1.244=[1;0.0054]	B.1.1.296=[4;0.0082]	B.1.1.7=[2;0.0]	B.1.1.74=[1;0.0001]	B.1.139=[1;0.0008]	B.1.160=[1;0.0001]	B.1.265=[1;0.0032]	B.1.474=[3;0.0199]	B.1=[57;0.0011]	B.40=[11;0.0039]
G142C	142C	142		9	8	0	0	0	0	8	B.1.1.132=[1;0.0141]	B.1.1.227=[1;0.004]	B.1.1.74=[2;0.0001]	B.1.2=[1;0.0]	B.1.93=[1;0.001]	B.1=[1;0.0]	B.27=[1;0.0154]	P.2=[1;0.0025]
G142A	142A	142		19	6	0	0	0	0	6	B.1.1.257=[8;0.0268]	B.1.1.7=[5;0.0001]	B.1.177.4=[1;0.0002]	B.1=[1;0.0]	B.6.6=[3;0.0032]	None=[1;0.0008]
G142T	142T	142		2	1	0	0	0	0	1	A.1=[2;0.0006]
V143F	143F	143		1275	32	5	1	1	1	31	A=[2;0.0013]	B.1.1.10=[1;0.001]	B.1.1.103=[1;0.0067]	B.1.1.125=[1;0.0097]	B.1.1.162=[3;0.0007]	B.1.1.208=[4;0.0284]	B.1.1.214=[1;0.0002]	B.1.1.216=[1;0.0028]	B.1.1.261=[1;0.0074]	B.1.1.279=[2;0.0016]	B.1.1.284=[1;0.0001]	B.1.1.316=[2;0.0059]	B.1.1.7=[1;0.0]	B.1.1.74=[8;0.0004]	B.1.118=[1;0.0088]	B.1.160=[8;0.0006]	B.1.177.2=[29;0.1349]	B.1.177=[81;0.001]	B.1.2=[46;0.0017]	B.1.221=[30;0.0053]	B.1.243=[1;0.0002]	B.1.258.11=[1017;0.5913]	B.1.258=[6;0.001]	B.1.346=[1;0.0062]	B.1.369=[3;0.001]	B.1.375=[1;0.0017]	B.1.397=[1;0.0145]	B.1.427=[6;0.0075]	B.1.429=[4;0.002]	B.1=[7;0.0001]	D.2=[3;0.0002]	Unknown=[1;0.0006]
V143D	143D	143		26	15	0	0	0	0	15	B.1.1.105=[1;0.0069]	B.1.1.247=[1;0.0013]	B.1.1.28=[1;0.001]	B.1.1.293=[1;0.0108]	B.1.1.315=[1;0.0002]	B.1.1.7=[5;0.0001]	B.1.12=[2;0.0189]	B.1.160=[1;0.0001]	B.1.177=[3;0.0]	B.1.2=[1;0.0]	B.1.221=[1;0.0002]	B.1.36=[1;0.0002]	B.1.361=[1;0.0005]	B.1.391=[1;0.0012]	B.1=[5;0.0001]
V143I	143I	143		8	6	0	0	0	0	6	A.2=[1;0.0007]	B.1.1.10=[1;0.001]	B.1.1.214=[1;0.0002]	B.1.177.7=[3;0.0009]	B.1.177=[1;0.0]	B.1.311=[1;0.0011]
V143G	143G	143		14	4	0	0	0	0	4	A=[6;0.004]	B.1.1.7=[1;0.0]	B.1.258.11=[1;0.0006]	None=[6;0.0046]
V143A	143A	143		2	2	0	0	0	0	2	B.1.1.162=[1;0.0002]	B.1.1.7=[1;0.0]
V143L	143L	143		2	2	0	0	0	0	2	B.1.221=[1;0.0002]	B.1=[1;0.0]
Y144H	144H	144		25	10	1	0	0	0	10	B.1.1.162=[1;0.0002]	B.1.1.315=[1;0.0002]	B.1.1.74=[2;0.0001]	B.1.177=[4;0.0001]	B.1.2=[11;0.0004]	B.1.210=[1;0.0028]	B.1.258=[2;0.0003]	B.1.416=[1;0.0023]	B.1.480=[1;0.02]	B.4=[1;0.0021]
Y144F	144F	144		262	7	3	1	0	0	7	B.1.1.269=[2;0.0032]	B.1.1.7=[220;0.003]	B.1.1.74=[1;0.0001]	B.1.177=[22;0.0003]	B.1.258.11=[4;0.0023]	B.1.390=[12;0.1667]	None=[1;0.0008]
Y144S	144S	144		4	3	0	0	0	0	3	A.1=[2;0.0006]	B.1.1.7=[1;0.0]	B.6.6=[1;0.0011]
Y144X	144X	144		2	2	0	0	0	0	2	A.1=[1;0.0003]	B.1.363=[1;0.0015]
Y144V	144V	144		5	1	0	0	0	0	1	B.1.1.7=[5;0.0001]
Y144K	144K	144		1	1	0	0	0	0	1	B.1.1.162=[1;0.0002]
Y144C	144C	144		1	1	0	0	0	0	1	B.1=[1;0.0]
Y144D	144D	144		1	1	0	0	0	0	1	None=[1;0.0008]
Y145D	145D	145		74	16	2	0	0	0	16	B.1.1.1=[1;0.0001]	B.1.1.162=[1;0.0002]	B.1.1.37=[2;0.0004]	B.1.1.7=[6;0.0001]	B.1.1.97=[2;0.0556]	B.1.1=[1;0.0003]	B.1.105=[1;0.0097]	B.1.160=[1;0.0001]	B.1.177.22=[1;0.0046]	B.1.177.4=[1;0.0002]	B.1.177=[38;0.0005]	B.1.2=[1;0.0]	B.1.367=[1;0.0014]	B.1.459=[1;0.0116]	B.1=[15;0.0003]	B.31=[1;0.004]
Y145H	145H	145		52	11	1	0	0	0	11	B.1.1.7=[3;0.0]	B.1.1.70=[1;0.0005]	B.1.128=[1;0.001]	B.1.177.6=[1;0.0011]	B.1.177=[1;0.0]	B.1.2=[3;0.0001]	B.1.258=[1;0.0002]	B.1.314=[36;0.2975]	B.1.36=[1;0.0002]	B.1.385=[1;0.0175]	B.1=[3;0.0001]
Y145N	145N	145		8	6	0	0	0	0	6	B.1.1.263=[1;0.0035]	B.1.1.7=[1;0.0]	B.1.1.74=[3;0.0002]	B.1.2=[1;0.0]	B.1.221=[1;0.0002]	B.1.222=[1;0.0017]
Y145X	145X	145		3	3	0	0	0	0	3	A.1=[1;0.0003]	A=[1;0.0007]	B.1.1.162=[1;0.0002]
Y145Q	145Q	145		1	1	0	0	0	0	1	B.1.1.7=[1;0.0]
Y145C	145C	145		1	1	0	0	0	0	1	B.1.1.74=[1;0.0001]
Y145V	145V	145		1	1	0	0	0	0	1	B.6.6=[1;0.0011]
H146Y	146Y	146		636	48	5	2	0	1	47	A.3=[1;0.001]	A=[1;0.0007]	B.1.1.1=[269;0.0346]	B.1.1.10=[3;0.0031]	B.1.1.117=[1;0.0114]	B.1.1.162=[1;0.0002]	B.1.1.207=[3;0.0078]	B.1.1.214=[1;0.0002]	B.1.1.239=[3;0.0178]	B.1.1.247=[1;0.0013]	B.1.1.279=[1;0.0008]	B.1.1.284=[2;0.0003]	B.1.1.286=[1;0.0029]	B.1.1.294=[1;0.0032]	B.1.1.298=[1;0.0007]	B.1.1.304=[1;0.0008]	B.1.1.316=[3;0.0088]	B.1.1.317=[1;0.0017]	B.1.1.39=[3;0.003]	B.1.1.44=[1;0.0016]	B.1.1.7=[25;0.0003]	B.1.1.74=[8;0.0004]	B.1.1=[2;0.0007]	B.1.128=[1;0.001]	B.1.177.16=[2;0.0015]	B.1.177.21=[1;0.0001]	B.1.177.8=[1;0.0009]	B.1.177=[207;0.0026]	B.1.2=[5;0.0002]	B.1.201=[1;0.0057]	B.1.221=[1;0.0002]	B.1.232=[1;0.002]	B.1.243=[1;0.0002]	B.1.258=[1;0.0002]	B.1.264=[39;0.6964]	B.1.270=[1;0.0263]	B.1.279=[1;0.0006]	B.1.36=[8;0.0018]	B.1.367=[2;0.0027]
H146Q	146Q	146		220	27	3	1	0	0	27	A.1=[1;0.0003]	B.1.1.10=[1;0.001]	B.1.1.220=[3;0.005]	B.1.1.240=[1;0.0043]	B.1.1.244=[1;0.0054]	B.1.1.250=[6;0.039]	B.1.1.284=[1;0.0001]	B.1.1.315=[1;0.0002]	B.1.1.33=[1;0.0008]	B.1.1.50=[1;0.0016]	B.1.1.7=[119;0.0016]	B.1.1.74=[1;0.0001]	B.1.177=[22;0.0003]	B.1.177=[3;0.0]	B.1.2=[3;0.0001]	B.1.240=[1;0.0006]	B.1.243=[1;0.0002]	B.1.258.6=[1;0.0204]	B.1.36=[40;0.0091]	B.1.393=[1;0.05]	B.1.443=[1;0.0102]	B.1=[5;0.0001]	B.1=[1;0.0]	B.28=[1;0.0034]	B.40=[1;0.0004]	C.15=[1;0.007]	D.2=[1;0.0001]
H146R	146R	146		27	9	1	0	0	0	9	A.1=[1;0.0003]	A.2.3=[1;0.0048]	B.1.1.162=[2;0.0005]	B.1.1.7=[12;0.0002]	B.1.210=[1;0.0028]	B.1.279=[1;0.0006]	B.1.36=[1;0.0002]	B.1.517=[1;0.0018]	B.1.67=[7;0.2692]
H146L	146L	146		5	5	0	0	0	0	5	B.1.1.162=[1;0.0002]	B.1.139=[1;0.0008]	B.1.260=[1;0.0041]	B.1.429=[1;0.0005]	B.3=[1;0.0009]
H146N	146N	146		5	4	0	0	0	0	4	B.1.1.250=[1;0.0065]	B.1.1.7=[2;0.0]	B.1.177=[1;0.0]	B.1=[1;0.0]
H146P	146P	146		3	2	0	0	0	0	2	C.2=[2;0.0667]	None=[1;0.0008]
H146K	146K	146		1	1	0	0	0	0	1	B.1.1.7=[1;0.0]
H146T	146T	146		1	1	0	0	0	0	1	B.1.363=[1;0.0015]
H146G	146G	146		1	1	0	0	0	0	1	B.6.6=[1;0.0011]
K147N	147N	147		12	8	0	0	0	0	8	B.1.1.1=[1;0.0001]	B.1.1.28=[1;0.001]	B.1.1.7=[1;0.0]	B.1.177=[1;0.0]	B.1.382=[1;0.0189]	B.1=[1;0.0]	B.15=[5;0.0833]	B.5=[1;0.0385]
K147E	147E	147		8	7	0	0	0	0	7	A.1=[1;0.0003]	B.1.1.1=[2;0.0003]	B.1.1.7=[1;0.0]	B.1.177=[1;0.0]	B.1.2=[1;0.0]	B.1.437=[1;0.0204]	B.6.6=[1;0.0011]
K147R	147R	147		6	4	0	0	0	0	4	B.1.1.7=[3;0.0]	B.1.177.7=[1;0.0003]	B.1.2=[1;0.0]	B.1=[1;0.0]
K147T	147T	147		2	2	0	0	0	0	2	B.1.503=[1;0.0048]	B.1=[1;0.0]
K147I	147I	147		1	1	0	0	0	0	1	B.1.177=[1;0.0]
K147X	147X	147		1	1	0	0	0	0	1	B.1.363=[1;0.0015]
N148T	148T	148		23	12	0	0	0	0	12	B.1.1.214=[1;0.0002]	B.1.1.50=[1;0.0016]	B.1.1.7=[7;0.0001]	B.1.1.74=[1;0.0001]	B.1.160.7=[1;0.0016]	B.1.177=[1;0.0]	B.1.2=[1;0.0]	B.1.351=[1;0.0007]	B.1.36.17=[1;0.0005]	B.1.400=[1;0.0018]	B.1=[6;0.0001]	B=[1;0.0002]
N148S	148S	148		26	6	0	0	0	0	6	A.1=[6;0.0019]	B.1.1.7=[8;0.0001]	B.1.160=[5;0.0003]	B.1.2=[1;0.0]	B.1.36=[5;0.0011]	B.1=[1;0.0]
N148D	148D	148		8	4	0	0	0	0	4	B.1.1.74=[5;0.0003]	B.1.160=[1;0.0001]	B.1.177=[1;0.0]	B.1.2=[1;0.0]
N148Y	148Y	148		3	3	0	0	0	0	3	B.1.1.214=[1;0.0002]	B.1.1.7=[1;0.0]	B.1.143=[1;0.0222]
N148K	148K	148		3	3	0	0	0	0	3	B.1.110.3=[1;0.005]	B.1=[1;0.0]	D.2=[1;0.0001]
N148G	148G	148		2	2	0	0	0	0	2	B.1.1.291=[1;0.0009]	B.6.6=[1;0.0011]
N148V	148V	148		1	1	0	0	0	0	1	A.1=[1;0.0003]
N148X	148X	148		1	1	0	0	0	0	1	B.1.363=[1;0.0015]
N149Y	149Y	149		17	7	1	0	0	0	7	A.2=[1;0.0007]	B.1.1.7=[1;0.0]	B.1.1.77=[1;0.0278]	B.1.177.12=[1;0.0002]	B.1.177=[1;0.0]	B.1.363=[1;0.0015]	B.1=[11;0.0002]
N149H	149H	149		4	4	0	0	0	0	4	B.1.2=[1;0.0]	B.1.395=[1;0.0083]	B.1=[1;0.0]	None=[1;0.0008]
N149S	149S	149		3	2	0	0	0	0	2	B.1.1.204=[2;0.02]	B.1.1.291=[1;0.0009]
N149D	149D	149		4	1	0	0	0	0	1	None=[4;0.0031]
N149F	149F	149		1	1	0	0	0	0	1	B.1.1.74=[1;0.0001]
N149T	149T	149		1	1	0	0	0	0	1	B.1.243=[1;0.0002]
N149G	149G	149		1	1	0	0	0	0	1	B.6.6=[1;0.0011]
K150N	150N	150		16	9	0	0	0	0	9	B.1.1.127=[1;0.006]	B.1.1=[1;0.0003]	B.1.147=[1;0.0013]	B.1.177=[8;0.0001]	B.1.2=[1;0.0]	B.1.391=[1;0.0012]	B.1=[1;0.0]	B.6=[1;0.001]	C.1=[1;0.0034]
K150R	150R	150		9	8	0	0	0	0	8	B.1.1.286=[1;0.0029]	B.1.1.7=[2;0.0]	B.1.160=[1;0.0001]	B.1.258.3=[1;0.0022]	B.1.305=[1;0.0047]	B.1.36.22=[1;0.0027]	B.1.457=[1;0.0089]	B.1.516=[1;0.0018]
K150I	150I	150		11	4	0	0	0	0	4	B.1.1.7=[7;0.0001]	B.1.177=[2;0.0]	B.1=[1;0.0]	None=[1;0.0008]
K150T	150T	150		3	3	0	0	0	0	3	B.1.1.37=[1;0.0002]	B.1.2=[1;0.0]	B.1=[1;0.0]
K150E	150E	150		6	2	0	0	0	0	2	A.2=[1;0.0007]	B.1.1.7=[5;0.0001]
K150F	150F	150		2	2	0	0	0	0	2	B.1.1.74=[1;0.0001]	B.1.2=[1;0.0]
K150H	150H	150		1	1	0	0	0	0	1	B.1.1.162=[1;0.0002]
K150S	150S	150		1	1	0	0	0	0	1	B.1.1.291=[1;0.0009]
K150Q	150Q	150		1	1	0	0	0	0	1	B.1.446=[1;0.0417]
K150G	150G	150		1	1	0	0	0	0	1	B.6.6=[1;0.0011]
S151I	151I	151		170	40	4	0	0	0	40	B.1.1.132=[1;0.0141]	B.1.1.133=[1;0.0099]	B.1.1.162=[2;0.0005]	B.1.1.200=[2;0.0117]	B.1.1.210=[1;0.0085]	B.1.1.214=[19;0.004]	B.1.1.229=[1;0.0088]	B.1.1.315=[3;0.0007]	B.1.1.38=[1;0.0039]	B.1.1.7=[5;0.0001]	B.1.1.74=[9;0.0005]	B.1.110.3=[1;0.005]	B.1.139=[1;0.0008]	B.1.160=[3;0.0002]	B.1.177.14=[1;0.0068]	B.1.177.4=[18;0.0042]	B.1.177=[35;0.0004]	B.1.199=[1;0.0061]	B.1.210=[2;0.0056]	B.1.221=[1;0.0002]	B.1.237=[1;0.0081]	B.1.240=[1;0.0006]	B.1.241=[1;0.0025]	B.1.258.12=[1;0.0085]	B.1.258.17=[7;0.0164]	B.1.323=[1;0.0286]	B.1.36=[2;0.0005]	B.1.361=[1;0.0005]	B.1.389=[6;0.0061]	B.1.391=[1;0.0012]	B.1.401=[23;0.2323]	B.1.427=[1;0.0013]	B.1.429=[3;0.0015]	B.1.482=[1;0.1111]	B.1.498=[1;0.0263]	B.1.525=[1;0.0069]	B.1=[6;0.0001]	B.40=[1;0.0004]	P.1=[2;0.0129]
S151T	151T	151		26	11	0	0	0	0	11	A=[6;0.004]	A=[1;0.0007]	B.1.1.298=[1;0.0007]	B.1.1.303=[2;0.0058]	B.1.1.306=[1;0.0007]	B.1.160=[1;0.0001]	B.1.177=[1;0.0]	B.1.258.17=[1;0.0023]	B.15=[5;0.0833]	B.5=[1;0.0385]	None=[6;0.0046]
S151G	151G	151		50	9	1	0	0	0	9	A.1=[2;0.0006]	A=[1;0.0007]	B.1.1.162=[1;0.0002]	B.1.1.7=[40;0.0006]	B.1.111=[1;0.0046]	B.1.177=[1;0.0]	B.1.222=[1;0.0017]	B.1.445=[1;0.0141]	B.1=[2;0.0]
S151N	151N	151		10	6	0	0	0	0	6	B.1.1.158=[1;0.0149]	B.1.1.177=[1;0.0125]	B.1.1.7=[2;0.0]	B.1.2=[3;0.0001]	B.1=[2;0.0]	B.6.6=[1;0.0011]
S151R	151R	151		5	5	0	0	0	0	5	A.2.4=[1;0.0055]	B.1.1.127=[1;0.006]	B.1.1.291=[1;0.0009]	B.1.2=[1;0.0]	B.1.361=[1;0.0005]
S151C	151C	151		2	2	0	0	0	0	2	B.1.1.74=[1;0.0001]	B.1.2=[1;0.0]
S151D	151D	151		1	1	0	0	0	0	1	B.1.1.162=[1;0.0002]
S151K	151K	151		1	1	0	0	0	0	1	B.1.324=[1;0.0056]
W152L	152L	152		279	40	5	0	0	1	39	B.1.1.1=[2;0.0003]	B.1.1.101=[1;0.0031]	B.1.1.105=[1;0.0069]	B.1.1.182=[1;0.0055]	B.1.1.212=[3;0.0205]	B.1.1.216=[4;0.0111]	B.1.1.25=[1;0.0038]	B.1.1.291=[2;0.0019]	B.1.1.304=[4;0.0031]	B.1.1.307=[2;0.0009]	B.1.1.315=[1;0.0002]	B.1.1.316=[2;0.0059]	B.1.1.57=[2;0.0299]	B.1.1.62=[1;0.0227]	B.1.1.7=[7;0.0001]	B.1.1.70=[4;0.0021]	B.1.1.74=[11;0.0006]	B.1.1.75=[5;0.0388]	B.1.1=[1;0.0003]	B.1.160=[6;0.0004]	B.1.177.4=[1;0.0002]	B.1.177=[44;0.0006]	B.1.2=[7;0.0003]	B.1.221=[2;0.0004]	B.1.241=[2;0.0049]	B.1.258.8=[1;0.0033]	B.1.308=[9;0.2571]	B.1.316=[74;0.8916]	B.1.320=[4;0.0055]	B.1.333=[1;0.0082]	B.1.36.16=[1;0.0033]	B.1.36=[4;0.0009]	B.1.361=[1;0.0005]	B.1.369=[11;0.0037]	B.1.526=[1;0.0036]	B.1=[51;0.001]	C.9=[1;0.0357]	D.2=[1;0.0001]	P.2=[1;0.0025]
W152R	152R	152		227	31	5	0	0	0	31	B.1.1.1=[1;0.0001]	B.1.1.1=[6;0.0008]	B.1.1.135=[1;0.0032]	B.1.1.182=[1;0.0055]	B.1.1.218=[2;0.0333]	B.1.1.254=[1;0.0123]	B.1.1.294=[8;0.0253]	B.1.1.54=[1;0.0014]	B.1.1.7=[5;0.0001]	B.1.1.7=[34;0.0005]	B.1.1.74=[3;0.0002]	B.1.111=[11;0.0509]	B.1.160=[6;0.0004]	B.1.177.12=[1;0.0002]	B.1.177=[79;0.001]	B.1.177=[3;0.0]	B.1.189=[1;0.0026]	B.1.2=[3;0.0001]	B.1.2=[8;0.0003]	B.1.221=[1;0.0002]	B.1.23=[2;0.0126]	B.1.234=[14;0.0084]	B.1.243=[1;0.0002]	B.1.36=[1;0.0002]	B.1.36=[1;0.0002]	B.1.523=[2;0.0077]	B.1.77=[1;0.0417]	B.1=[2;0.0]	B.1=[23;0.0004]	None=[1;0.0008]	Unknown=[3;0.0018]
W152C	152C	152		2784	18	4	2	1	2	16	B.1.1.162=[1;0.0002]	B.1.1.220=[1;0.0017]	B.1.1.317=[1;0.0017]	B.1.165=[1;0.0115]	B.1.177=[1;0.0]	B.1.2=[5;0.0002]	B.1.301=[1;0.0091]	B.1.360=[2;0.0213]	B.1.367=[1;0.0014]	B.1.402=[1;0.0159]	B.1.404=[2;0.0049]	B.1.427=[761;0.9513]	B.1.429=[1903;0.9587]	B.1.95=[2;0.0625]	B.1=[52;0.001]	B=[4;0.0008]	D.2=[1;0.0001]	Unknown=[44;0.0269]
W152G	152G	152		5	4	0	0	0	0	4	A.1=[2;0.0006]	B.1.1.7=[1;0.0]	B.1.177.12=[1;0.0002]	B=[1;0.0002]
W152X	152X	152		3	2	0	0	0	0	2	B.1.235=[1;0.0009]	B.1=[2;0.0]
W152S	152S	152		1	1	0	0	0	0	1	B.1=[1;0.0]
M153I	153I	153		797	102	14	2	0	2	100	A.3=[1;0.001]	B.1.1.1=[2;0.0003]	B.1.1.1=[5;0.0006]	B.1.1.10=[3;0.0031]	B.1.1.105=[1;0.0069]	B.1.1.12=[3;0.0349]	B.1.1.133=[1;0.0099]	B.1.1.141=[2;0.006]	B.1.1.145=[1;0.0238]	B.1.1.157=[2;0.007]	B.1.1.162=[8;0.0019]	B.1.1.216=[1;0.0028]	B.1.1.220=[4;0.0066]	B.1.1.222=[1;0.001]	B.1.1.222=[19;0.0182]	B.1.1.227=[5;0.0202]	B.1.1.228=[1;0.0055]	B.1.1.234=[68;1.0]	B.1.1.239=[1;0.0059]	B.1.1.240=[13;0.0558]	B.1.1.247=[1;0.0013]	B.1.1.279=[1;0.0008]	B.1.1.281=[3;0.0048]	B.1.1.284=[2;0.0003]	B.1.1.304=[2;0.0015]	B.1.1.306=[1;0.0007]	B.1.1.307=[1;0.0005]	B.1.1.311=[1;0.0004]	B.1.1.312=[1;0.0022]	B.1.1.315=[1;0.0002]	B.1.1.316=[1;0.0029]	B.1.1.37=[1;0.0002]	B.1.1.50=[3;0.0047]	B.1.1.53=[1;0.0182]	B.1.1.54=[8;0.0113]	B.1.1.67=[2;0.0038]	B.1.1.7=[6;0.0001]	B.1.1.7=[3;0.0]	B.1.1.7=[5;0.0001]
M153T	153T	153		3628	68	12	3	1	2	66	A.1=[1;0.0003]	B.1.1.1=[16;0.0021]	B.1.1.10=[2;0.002]	B.1.1.103=[3;0.0201]	B.1.1.107=[1;0.0079]	B.1.1.127=[1;0.006]	B.1.1.130=[2;0.006]	B.1.1.135=[3;0.0096]	B.1.1.141=[210;0.6306]	B.1.1.143=[37;0.4744]	B.1.1.145=[7;0.1667]	B.1.1.151=[1;0.0028]	B.1.1.155=[4;0.0727]	B.1.1.162=[1;0.0002]	B.1.1.170=[2;0.0045]	B.1.1.171=[2;0.0073]	B.1.1.184=[14;0.1129]	B.1.1.184=[1;0.0081]	B.1.1.189=[1;0.0034]	B.1.1.193=[3;0.039]	B.1.1.194=[3;0.0179]	B.1.1.197=[1;0.0145]	B.1.1.202=[1;0.0714]	B.1.1.216=[1;0.0028]	B.1.1.220=[30;0.0495]	B.1.1.240=[1;0.0043]	B.1.1.250=[1;0.0065]	B.1.1.253=[1;0.0025]	B.1.1.258=[1;0.0035]	B.1.1.264=[1;0.005]	B.1.1.265=[1;0.05]	B.1.1.269=[1;0.0016]	B.1.1.273=[1;0.0057]	B.1.1.279=[4;0.0032]	B.1.1.28=[2;0.0019]	B.1.1.280=[167;0.9653]	B.1.1.284=[2849;0.4174]	B.1.1.284=[3;0.0004]	B.1.1.288=[4;0.0063]
M153V	153V	153		63	22	1	0	0	0	22	A.1=[2;0.0006]	B.1.1.214=[1;0.0002]	B.1.1.261=[1;0.0074]	B.1.1.284=[2;0.0003]	B.1.1.39=[1;0.001]	B.1.1.7=[2;0.0]	B.1.1.74=[6;0.0003]	B.1.160=[1;0.0001]	B.1.177.12=[1;0.0002]	B.1.177.4=[1;0.0002]	B.1.177=[14;0.0002]	B.1.2=[3;0.0001]	B.1.222=[1;0.0017]	B.1.258=[1;0.0002]	B.1.311=[1;0.0011]	B.1.324=[8;0.0449]	B.1.396=[1;0.0022]	B.1.398=[1;0.0046]	B.1=[8;0.0002]	B.15=[5;0.0833]	B.35=[1;0.0095]	B.5=[1;0.0385]
M153S	153S	153		13	3	0	0	0	0	3	A=[6;0.004]	B.1.1.162=[1;0.0002]	None=[6;0.0046]
M153L	153L	153		3	3	0	0	0	0	3	B.1.177=[1;0.0]	B.1.177=[1;0.0]	B.1=[1;0.0]
M153R	153R	153		2	2	0	0	0	0	2	B.1.2=[1;0.0]	B.6=[1;0.001]
M153K	153K	153		1	1	0	0	0	0	1	B.1.36=[1;0.0002]
E154Q	154Q	154		53	14	2	0	0	0	14	A.1=[2;0.0006]	B.1.1.162=[1;0.0002]	B.1.1.220=[1;0.0017]	B.1.1.277=[16;0.0144]	B.1.1.311=[1;0.0004]	B.1.1.33=[1;0.0008]	B.1.1.4=[13;0.0227]	B.1.1.50=[1;0.0016]	B.1.1.74=[3;0.0002]	B.1.137=[1;0.006]	B.1.258=[5;0.0009]	B.1.420=[4;0.0816]	B.1.453=[3;0.016]	B.1=[1;0.0]
E154K	154K	154		20	10	0	0	0	0	10	B.1.1.1=[1;0.0001]	B.1.1.153=[1;0.0024]	B.1.1.177=[1;0.0125]	B.1.1.214=[2;0.0004]	B.1.1.317=[1;0.0017]	B.1.1.7=[7;0.0001]	B.1.177.7=[1;0.0003]	B.1.177=[4;0.0001]	B.1.88=[1;0.0032]	B.1=[1;0.0]
E154G	154G	154		16	7	0	0	0	0	7	B.1.1.207=[1;0.0026]	B.1.1.316=[3;0.0088]	B.1.1.7=[7;0.0001]	B.1.1.70=[1;0.0005]	B.1.177.12=[2;0.0005]	B.1.2=[1;0.0]	B.1.281=[1;0.025]
E154A	154A	154		4	3	0	0	0	0	3	B.1.1.222=[2;0.0019]	B.1.177=[1;0.0]	B.1.2=[1;0.0]
E154T	154T	154		12	2	0	0	0	0	2	A=[6;0.004]	None=[6;0.0046]
E154D	154D	154		6	2	0	0	0	0	2	B.1.1.301=[3;0.0037]	B.1=[3;0.0001]
E154V	154V	154		5	2	0	0	0	0	2	B.1.1.222=[4;0.0038]	B.1.320=[1;0.0014]
S155I	155I	155		52	16	3	0	0	0	16	B.1.1.103=[1;0.0067]	B.1.1.162=[1;0.0002]	B.1.1.281=[1;0.0016]	B.1.1.307=[1;0.0005]	B.1.1.7=[12;0.0002]	B.1.113=[1;0.0167]	B.1.177.10=[1;0.0012]	B.1.177.16=[1;0.0007]	B.1.177.7=[1;0.0003]	B.1.177=[10;0.0001]	B.1.2=[1;0.0]	B.1.212=[1;0.0256]	B.1.258.7=[2;0.0039]	B.1.3=[1;0.0047]	B.1.36=[1;0.0002]	B.1=[16;0.0003]
S155N	155N	155		33	10	1	0	0	0	10	B.1.1.222=[15;0.0144]	B.1.1.237=[1;0.0026]	B.1.1.28=[6;0.0057]	B.1.160=[1;0.0001]	B.1.177=[1;0.0]	B.1.235=[1;0.0009]	B.1.91=[1;0.0022]	B.1=[1;0.0]	B.15=[5;0.0833]	B.5=[1;0.0385]
S155T	155T	155		12	7	0	0	0	0	7	B.1.1.127=[1;0.006]	B.1.1.56=[1;0.037]	B.1.160=[1;0.0001]	B.1.2=[5;0.0002]	B.1.243=[1;0.0002]	B.1.36.17=[2;0.001]	None=[1;0.0008]
S155R	155R	155		19	6	0	0	0	0	6	A=[6;0.004]	B.1.1.7=[3;0.0]	B.1.2=[1;0.0]	B.1.265=[1;0.0032]	B.1=[2;0.0]	None=[6;0.0046]
S155G	155G	155		26	4	1	0	0	0	4	B.1.1.1=[1;0.0001]	B.1.1.37=[23;0.0048]	B.1.2=[1;0.0]	B.1=[1;0.0]
S155K	155K	155		2	1	0	0	0	0	1	A.1=[2;0.0006]
S155F	155F	155		1	1	0	0	0	0	1	B.4=[1;0.0021]
E156D	156D	156		63	21	1	0	0	0	21	A.1=[2;0.0006]	B.1.1.214=[1;0.0002]	B.1.1.244=[1;0.0054]	B.1.1.307=[1;0.0005]	B.1.1.316=[1;0.0029]	B.1.1.54=[1;0.0014]	B.1.1.7=[10;0.0001]	B.1.1.74=[6;0.0003]	B.1.145=[1;0.0769]	B.1.177.17=[1;0.001]	B.1.177=[5;0.0001]	B.1.2=[3;0.0001]	B.1.221=[3;0.0005]	B.1.234=[1;0.0006]	B.1.258=[2;0.0003]	B.1.281=[6;0.15]	B.1.36=[3;0.0007]	B.1.391=[1;0.0012]	B.1.426=[9;0.011]	B.1.481=[1;0.125]	None=[4;0.0031]
E156Q	156Q	156		52	14	2	0	0	0	14	B.1.1.225=[1;0.0075]	B.1.1.247=[1;0.0013]	B.1.1.281=[4;0.0064]	B.1.1.296=[1;0.002]	B.1.1.304=[1;0.0008]	B.1.1.33=[13;0.0106]	B.1.1.50=[1;0.0016]	B.1.177=[4;0.0001]	B.1.189=[1;0.0026]	B.1.2=[14;0.0005]	B.1.356=[1;0.0023]	B.1.36=[7;0.0016]	B.1=[2;0.0]	N.4=[1;0.0076]
E156G	156G	156		8	7	0	0	0	0	7	A.3=[1;0.001]	B.1.1.37=[1;0.0002]	B.1.1.7=[1;0.0]	B.1.2=[2;0.0001]	B.1.429=[1;0.0005]	B.1.93=[1;0.001]	B.1=[1;0.0]
E156K	156K	156		5	5	0	0	0	0	5	A.1=[1;0.0003]	B.1.1.162=[1;0.0002]	B.1.1.315=[1;0.0002]	B.1.177=[1;0.0]	B.1=[1;0.0]
E156A	156A	156		58	3	1	0	0	0	3	B.1.1.37=[53;0.011]	B.1.177=[4;0.0001]	B.1=[1;0.0]
E156V	156V	156		2	2	0	0	0	0	2	B.1.2=[1;0.0]	B.1.258.2=[1;0.0045]
E156S	156S	156		1	1	0	0	0	0	1	B.4=[1;0.0021]
F157L	157L	157		593	44	9	2	0	3	41	A.23.1=[259;0.9384]	A.23=[54;1.0]	B.1.1.130=[1;0.003]	B.1.1.153=[21;0.05]	B.1.1.183=[4;0.1333]	B.1.1.213=[1;0.0189]	B.1.1.219=[108;0.7714]	B.1.1.222=[3;0.0029]	B.1.1.237=[1;0.0026]	B.1.1.25=[3;0.0113]	B.1.1.306=[1;0.0007]	B.1.1.31=[2;0.0172]	B.1.1.315=[13;0.0029]	B.1.1.316=[2;0.0059]	B.1.1.33=[1;0.0008]	B.1.1.7=[1;0.0]	B.1.1.7=[5;0.0001]	B.1.1.74=[2;0.0001]	B.1.1=[1;0.0003]	B.1.127=[1;0.0016]	B.1.139=[1;0.0008]	B.1.146=[12;0.0412]	B.1.160=[3;0.0002]	B.1.177=[2;0.0]	B.1.177=[6;0.0001]	B.1.2=[4;0.0002]	B.1.221.1=[4;0.0127]	B.1.240=[3;0.0018]	B.1.247=[1;0.0222]	B.1.258=[6;0.001]	B.1.258=[1;0.0002]	B.1.351=[1;0.0007]	B.1.36.26=[23;0.1742]	B.1.36=[12;0.0027]	B.1.369=[3;0.001]	B.1.382=[1;0.0189]	B.1.396=[2;0.0044]	B.1.398=[1;0.0046]	B.1.429=[1;0.0005]
F157S	157S	157		103	17	1	0	0	0	17	A.1=[2;0.0006]	A.5=[1;0.0021]	B.1.1.149=[1;0.0164]	B.1.1.151=[1;0.0028]	B.1.1.192=[9;0.0549]	B.1.1.250=[1;0.0065]	B.1.1.37=[1;0.0002]	B.1.1.74=[1;0.0001]	B.1.1.86=[1;0.0208]	B.1.127=[1;0.0016]	B.1.160=[1;0.0001]	B.1.2=[1;0.0]	B.1.504=[1;0.0303]	B.1=[77;0.0015]	B.4=[2;0.0042]	B.4=[1;0.0021]	B.6=[1;0.001]
F157Y	157Y	157		7	2	0	0	0	0	2	B.1.1.162=[1;0.0002]	B.1.1.7=[6;0.0001]
F157C	157C	157		2	2	0	0	0	0	2	A.1=[1;0.0003]	B.1.459=[1;0.0116]
R158S	158S	158		9	9	0	0	0	0	9	A.1=[1;0.0003]	A.1=[1;0.0003]	B.1.1.306=[1;0.0007]	B.1.1.317=[1;0.0017]	B.1.177=[1;0.0]	B.1.2=[1;0.0]	B.1.429=[1;0.0005]	B.1=[1;0.0]	B.10=[1;0.0079]
R158G	158G	158		12	7	0	0	0	0	7	B.1.1.291=[1;0.0009]	B.1.1.50=[1;0.0016]	B.1.1.7=[2;0.0]	B.1.2=[1;0.0]	B.1.243=[1;0.0002]	B.1=[3;0.0001]	B.4=[3;0.0062]
R158K	158K	158		14	6	0	0	0	0	6	A.3=[1;0.001]	B.1.1.1=[2;0.0003]	B.1.177=[1;0.0]	B.1.2=[1;0.0]	B.1=[7;0.0001]	None=[2;0.0015]
R158I	158I	158		6	5	0	0	0	0	5	B.1.1.162=[1;0.0002]	B.1.1.219=[1;0.0071]	B.1.1.7=[1;0.0]	B.1.177=[2;0.0]	None=[1;0.0008]
R158A	158A	158		12	2	0	0	0	0	2	A=[6;0.004]	None=[6;0.0046]
R158W	158W	158		3	2	0	0	0	0	2	A.1=[2;0.0006]	B.4=[1;0.0021]
R158L	158L	158		4	1	0	0	0	0	1	None=[4;0.0031]
R158X	158X	158		1	1	0	0	0	0	1	B.1.196=[1;0.0156]
R158P	158P	158		1	1	0	0	0	0	1	None=[1;0.0008]
V159I	159I	159		35	8	1	0	0	0	8	B.1.1.143=[1;0.0128]	B.1.1.63=[1;0.0036]	B.1.1=[1;0.0003]	B.1.177.21=[2;0.0003]	B.1.2=[1;0.0]	B.1.523=[23;0.0888]	B.1=[4;0.0001]	None=[2;0.0015]
V159F	159F	159		7	4	0	0	0	0	4	B.1.1.74=[2;0.0001]	B.1.1.8=[1;0.0016]	B.1.139=[1;0.0008]	B.1=[3;0.0001]
V159A	159A	159		3	3	0	0	0	0	3	A.23.1=[1;0.0036]	B.1.258=[1;0.0002]	B.1.509=[1;0.0017]
V159L	159L	159		3	3	0	0	0	0	3	A.3=[1;0.001]	B.1.429=[1;0.0005]	None=[1;0.0008]
V159E	159E	159		1	1	0	0	0	0	1	B.1.1.162=[1;0.0002]
V159T	159T	159		1	1	0	0	0	0	1	B.1.1.291=[1;0.0009]
Y160H	160H	160		5	2	0	0	0	0	2	B.1.1.7=[4;0.0001]	B.1=[1;0.0]
Y160K	160K	160		1	1	0	0	0	0	1	B.1.1.162=[1;0.0002]
Y160S	160S	160		1	1	0	0	0	0	1	B.1.1.291=[1;0.0009]
Y160N	160N	160		1	1	0	0	0	0	1	B.1.1.7=[1;0.0]
Y160I	160I	160		1	1	0	0	0	0	1	None=[1;0.0008]
S161A	161A	161		4	4	0	0	0	0	4	B.1.1.220=[1;0.0017]	B.1.1.7=[1;0.0]	B.1.1.74=[1;0.0001]	B.1.177.4=[1;0.0002]
S161Q	161Q	161		3	2	0	0	0	0	2	A.1=[2;0.0006]	B.4=[1;0.0021]
S161P	161P	161		2	2	0	0	0	0	2	B.1.1.162=[1;0.0002]	B.1.1.291=[1;0.0009]
S161Y	161Y	161		2	1	0	0	0	0	1	B.1.177.16=[2;0.0015]
S161T	161T	161		2	1	0	0	0	0	1	B.1=[2;0.0]
S161F	161F	161		2	1	0	0	0	0	1	None=[2;0.0015]
S161I	161I	161		1	1	0	0	0	0	1	A.1=[1;0.0003]
S162I	162I	162		41	13	1	0	0	0	13	B.1.1.1=[1;0.0001]	B.1.1.214=[3;0.0006]	B.1.1.253=[3;0.0075]	B.1.1.306=[1;0.0007]	B.1.1.317=[1;0.0017]	B.1.1.7=[9;0.0001]	B.1.160=[2;0.0001]	B.1.177=[12;0.0002]	B.1.2=[1;0.0]	B.1.210=[2;0.0056]	B.1.400=[1;0.0018]	B=[1;0.0002]	None=[4;0.0031]
S162G	162G	162		3	3	0	0	0	0	3	B.1.1.1=[1;0.0001]	B.1.177=[1;0.0]	B.1.36=[1;0.0002]
S162N	162N	162		3	2	0	0	0	0	2	B.1.260=[1;0.0041]	B.1=[2;0.0]
S162A	162A	162		1	1	0	0	0	0	1	B.1.1.291=[1;0.0009]
S162R	162R	162		1	1	0	0	0	0	1	B.1=[1;0.0]
S162T	162T	162		1	1	0	0	0	0	1	None=[1;0.0008]
A163V	163V	163		31	20	0	0	0	0	20	A=[1;0.0007]	B.1.1.284=[2;0.0003]	B.1.1.37=[1;0.0002]	B.1.1.54=[1;0.0014]	B.1.1.7=[2;0.0]	B.1.1.74=[1;0.0001]	B.1.160=[1;0.0001]	B.1.177.4=[2;0.0005]	B.1.177=[2;0.0]	B.1.2=[1;0.0]	B.1.243=[2;0.0005]	B.1.318=[3;0.1429]	B.1.329=[2;0.0089]	B.1.333=[1;0.0082]	B.1.36.16=[1;0.0033]	B.1.36=[2;0.0005]	B.1.371=[3;0.004]	B.1.413=[1;0.0052]	B.1.78=[1;0.0083]	None=[1;0.0008]
A163S	163S	163		15	5	0	0	0	0	5	A.1=[1;0.0003]	B.1.1.289=[1;0.0019]	B.1.1.67=[4;0.0076]	B.1.1.7=[1;0.0]	B.1.1.74=[8;0.0004]
A163E	163E	163		3	3	0	0	0	0	3	B.1.1.162=[1;0.0002]	B.1.1.7=[1;0.0]	B.1.177=[1;0.0]
A163Y	163Y	163		12	2	0	0	0	0	2	A=[6;0.004]	None=[6;0.0046]
A163T	163T	163		4	2	0	0	0	0	2	B.1.177=[1;0.0]	B.1.36.17=[3;0.0015]
A163R	163R	163		1	1	0	0	0	0	1	B.1.1.291=[1;0.0009]
A163G	163G	163		1	1	0	0	0	0	1	B.1.177=[1;0.0]
A163I	163I	163		1	1	0	0	0	0	1	B.1.260=[1;0.0041]
N164S	164S	164		14	6	0	0	0	0	6	B.1.1.28=[1;0.001]	B.1.131=[5;0.0769]	B.1.147=[3;0.0039]	B.1.177.9=[1;0.001]	B.1.221=[3;0.0005]	B.1.429=[1;0.0005]
N164T	164T	164		1037	5	1	1	1	1	4	B.1.1.74=[2;0.0001]	B.1.177.21=[1;0.0001]	B.1.177.9=[1032;0.999]	B.1.177=[1;0.0]	B.1=[1;0.0]
N164H	164H	164		4	3	0	0	0	0	3	A.1=[1;0.0003]	B.1.1.7=[2;0.0]	B.1.36.12=[1;0.01]
N164A	164A	164		12	2	0	0	0	0	2	A=[6;0.004]	None=[6;0.0046]
N164F	164F	164		3	2	0	0	0	0	2	A.1=[2;0.0006]	B.4=[1;0.0021]
N164K	164K	164		2	2	0	0	0	0	2	B.1.1.162=[1;0.0002]	B.1=[1;0.0]
N164I	164I	164		2	2	0	0	0	0	2	B.1.240=[1;0.0006]	B.1.305=[1;0.0047]
N164Y	164Y	164		4	1	0	0	0	0	1	None=[4;0.0031]
N164M	164M	164		1	1	0	0	0	0	1	B.1.1.291=[1;0.0009]
N164D	164D	164		1	1	0	0	0	0	1	B.1.1.307=[1;0.0005]
N165H	165H	165		8	1	0	0	0	0	1	D.2=[8;0.0006]
N165T	165T	165		4	1	0	0	0	0	1	None=[4;0.0031]
N165S	165S	165		1	1	0	0	0	0	1	B.1.1.281=[1;0.0016]
N165A	165A	165		1	1	0	0	0	0	1	B.1.1.291=[1;0.0009]
C166G	166G	166		1	1	0	0	0	0	1	B.1.1.291=[1;0.0009]
T167S	167S	167		6	5	0	0	0	0	5	A.2.4=[1;0.0055]	B.1.1.28=[1;0.001]	B.1.1.281=[1;0.0016]	B.1.1.37=[2;0.0004]	B.1=[1;0.0]
T167N	167N	167		1	1	0	0	0	0	1	B.1.1.291=[1;0.0009]
T167I	167I	167		1	1	0	0	0	0	1	B.1.1.7=[1;0.0]
F168Y	168Y	168		4	2	0	0	0	0	2	A.1=[3;0.0009]	B.4=[1;0.0021]
F168L	168L	168		2	2	0	0	0	0	2	B.1.1.162=[1;0.0002]	B.1.177.12=[1;0.0002]
F168S	168S	168		2	2	0	0	0	0	2	B.1.2=[1;0.0]	B.1.521=[1;0.0013]
F168N	168N	168		4	1	0	0	0	0	1	None=[4;0.0031]
F168G	168G	168		1	1	0	0	0	0	1	B.1.1.291=[1;0.0009]
E169D	169D	169		4	3	0	0	0	0	3	A.1=[2;0.0006]	B.4=[1;0.0021]	B=[1;0.0002]
E169G	169G	169		5	2	0	0	0	0	2	B.1.1.291=[1;0.0009]	None=[4;0.0031]
E169K	169K	169		4	2	0	0	0	0	2	B.1.1.7=[1;0.0]	B.1.1.70=[3;0.0016]
E169Q	169Q	169		3	1	0	0	0	0	1	None=[3;0.0023]
E169S	169S	169		1	1	0	0	0	0	1	A.1=[1;0.0003]
E169N	169N	169		1	1	0	0	0	0	1	B.1.1.127=[1;0.006]
Y170H	170H	170		16	7	0	0	0	0	7	A.2=[2;0.0014]	B.1.1.244=[1;0.0054]	B.1.1.279=[3;0.0024]	B.1.1.288=[2;0.0031]	B.1.1.314=[1;0.0068]	B.1.177=[6;0.0001]	B.1.2=[1;0.0]
Y170N	170N	170		3	3	0	0	0	0	3	B.1.177=[1;0.0]	B.1=[1;0.0]	B.6.6=[1;0.0011]
Y170R	170R	170		3	2	0	0	0	0	2	A.1=[2;0.0006]	B.4=[1;0.0021]
Y170D	170D	170		2	2	0	0	0	0	2	B.1.1.28=[1;0.001]	B.1.1.291=[1;0.0009]
Y170C	170C	170		2	2	0	0	0	0	2	B.1.426=[1;0.0012]	B.1=[1;0.0]
Y170E	170E	170		1	1	0	0	0	0	1	A.1=[1;0.0003]
V171F	171F	171		37	13	1	0	0	0	13	B.1.1.105=[15;0.1034]	B.1.1.162=[1;0.0002]	B.1.1.28=[2;0.0019]	B.1.1.7=[1;0.0]	B.1.1.74=[1;0.0001]	B.1.177=[1;0.0]	B.1.2=[1;0.0]	B.1.351=[1;0.0007]	B.1.404=[1;0.0024]	B.1.433=[1;0.0103]	B.1.498=[1;0.0263]	B.1.98=[2;0.0043]	B.1=[9;0.0002]
V171A	171A	171		14	9	0	0	0	0	9	B.1.1.110=[1;0.1429]	B.1.1.162=[1;0.0002]	B.1.1.291=[1;0.0009]	B.1.1.74=[1;0.0001]	B.1.2=[3;0.0001]	B.1.206=[1;0.0011]	B.1.311=[2;0.0022]	B.1.406=[3;0.0448]	B.1=[1;0.0]
V171I	171I	171		12	6	0	0	0	0	6	B.1.160=[3;0.0002]	B.1.177.17=[1;0.001]	B.1.311=[1;0.0011]	B.1=[1;0.0]	B.15=[5;0.0833]	B.5=[1;0.0385]
V171D	171D	171		1	1	0	0	0	0	1	A.1=[1;0.0003]
V171R	171R	171		1	1	0	0	0	0	1	B.1.1.28=[1;0.001]
V171L	171L	171		1	1	0	0	0	0	1	B.1.1.7=[1;0.0]
S172A	172A	172		8	5	0	0	0	0	5	B.1.1.291=[1;0.0009]	B.1.1.33=[1;0.0008]	B.1.2=[2;0.0001]	B.1.480=[3;0.06]	B=[1;0.0002]
S172F	172F	172		5	5	0	0	0	0	5	B.1.1.37=[1;0.0002]	B.1.1.7=[1;0.0]	B.1.36=[1;0.0002]	B.1.363=[1;0.0015]	B.1.93=[1;0.001]
S172E	172E	172		3	2	0	0	0	0	2	A.1=[2;0.0006]	B.4=[1;0.0021]
S172L	172L	172		1	1	0	0	0	0	1	A.1=[1;0.0003]
S172K	172K	172		1	1	0	0	0	0	1	B.1.1.162=[1;0.0002]
S172Y	172Y	172		1	1	0	0	0	0	1	B.1.1.7=[1;0.0]
S172P	172P	172		1	1	0	0	0	0	1	B.1=[1;0.0]
Q173K	173K	173		308	12	1	1	0	0	12	A.1=[2;0.0006]	A=[6;0.004]	B.1.1.28=[1;0.001]	B.1.1.301=[6;0.0074]	B.1.1=[4;0.0014]	B.1.2=[275;0.0104]	B.1.241=[1;0.0025]	B.1.398=[3;0.0137]	B.1=[2;0.0]	B.4=[1;0.0021]	None=[6;0.0046]	Unknown=[1;0.0006]
Q173H	173H	173		18	11	0	0	0	0	11	A.1=[1;0.0003]	B.1.1.10=[1;0.001]	B.1.1.294=[1;0.0032]	B.1.177.4=[1;0.0002]	B.1.234=[3;0.0018]	B.1.36=[1;0.0002]	B.1.369=[1;0.0003]	B.1.396=[1;0.0022]	B=[1;0.0002]	None=[1;0.0008]	None=[6;0.0046]
Q173L	173L	173		6	4	0	0	0	0	4	B.1.1.291=[1;0.0009]	B.1.258.19=[1;0.0087]	B.1=[3;0.0001]	D.2=[1;0.0001]
Q173R	173R	173		3	3	0	0	0	0	3	B.1.1.301=[1;0.0012]	B.1.1.7=[1;0.0]	B.1.177=[1;0.0]
Q173P	173P	173		16	1	1	0	0	0	1	B.1.280=[16;0.0404]
Q173S	173S	173		1	1	0	0	0	0	1	A.1=[1;0.0003]
Q173E	173E	173		1	1	0	0	0	0	1	A.1=[1;0.0003]
Q173N	173N	173		1	1	0	0	0	0	1	B.1.1.162=[1;0.0002]
P174S	174S	174		80	18	2	0	0	0	18	A.1=[2;0.0006]	A=[7;0.0047]	B.1.1.1=[1;0.0001]	B.1.1.115=[2;0.0225]	B.1.1.67=[1;0.0019]	B.1.1.7=[5;0.0001]	B.1.160=[2;0.0001]	B.1.169=[1;0.0164]	B.1.177=[6;0.0001]	B.1.2=[2;0.0001]	B.1.243=[3;0.0007]	B.1.380=[1;0.0082]	B.1.416=[1;0.0023]	B.1.429=[1;0.0005]	B.1.88=[26;0.0831]	B.1=[12;0.0002]	B.4=[1;0.0021]	None=[6;0.0046]
P174L	174L	174		9	8	0	0	0	0	8	B.1.1.184=[1;0.0081]	B.1.1.39=[1;0.001]	B.1.1.7=[1;0.0]	B.1.160.8=[1;0.0019]	B.1.177=[2;0.0]	B.1.298=[1;0.0078]	B.1.429=[1;0.0005]	D.2=[1;0.0001]
P174H	174H	174		9	7	0	0	0	0	7	A.1=[1;0.0003]	B.1.1.1=[1;0.0001]	B.1.1.162=[1;0.0002]	B.1.1.74=[1;0.0001]	B.1.177=[1;0.0]	B.1.505=[1;0.0175]	B.4=[3;0.0062]
P174A	174A	174		1	1	0	0	0	0	1	B.1.1.291=[1;0.0009]
P174T	174T	174		1	1	0	0	0	0	1	B.1.1.7=[1;0.0]
P174R	174R	174		1	1	0	0	0	0	1	B.1.363=[1;0.0015]
F175S	175S	175		16	7	0	0	0	0	7	B.1.1.162=[1;0.0002]	B.1.1.39=[1;0.001]	B.1.177.10=[1;0.0012]	B.1.2=[3;0.0001]	B.1.36.17=[2;0.001]	B.1.396=[3;0.0066]	B.1.417=[5;0.2273]
F175L	175L	175		6	4	0	0	0	0	4	B.1.1.291=[1;0.0009]	B.1.177=[2;0.0]	B.1.398=[1;0.0046]	B.1=[2;0.0]
F175I	175I	175		3	3	0	0	0	0	3	A.1=[1;0.0003]	B.1.1.70=[1;0.0005]	B.1.470=[1;0.0092]
F175C	175C	175		1	1	0	0	0	0	1	B.1.1.70=[1;0.0005]
F175V	175V	175		1	1	0	0	0	0	1	B.1.258.10=[1;0.0087]
L176F	176F	176	L176F	1613	80	9	2	1	1	79	A.11=[1;0.0833]	A.23.1=[4;0.0145]	A.3=[1;0.001]	A=[4;0.0027]	B.1.1.1=[1;0.0001]	B.1.1.130=[2;0.006]	B.1.1.135=[1;0.0032]	B.1.1.138=[1;0.0061]	B.1.1.141=[2;0.006]	B.1.1.151=[2;0.0057]	B.1.1.162=[1;0.0002]	B.1.1.192=[1;0.0061]	B.1.1.214=[2;0.0004]	B.1.1.222=[5;0.0048]	B.1.1.226=[1;0.0096]	B.1.1.240=[1;0.0043]	B.1.1.27=[1;0.0074]	B.1.1.281=[4;0.0064]	B.1.1.291=[1;0.0009]	B.1.1.296=[1;0.002]	B.1.1.297=[1;0.0045]	B.1.1.304=[2;0.0015]	B.1.1.306=[1;0.0007]	B.1.1.315=[1;0.0002]	B.1.1.316=[1;0.0029]	B.1.1.33=[7;0.0057]	B.1.1.37=[6;0.0012]	B.1.1.39=[1;0.001]	B.1.1.4=[2;0.0035]	B.1.1.7=[80;0.0011]	B.1.1.74=[44;0.0022]	B.1.160.7=[1;0.0016]	B.1.160=[5;0.0003]	B.1.177.16=[2;0.0015]	B.1.177.17=[1026;0.9971]	B.1.177.21=[1;0.0001]	B.1.177.4=[1;0.0002]	B.1.177=[129;0.0016]	B.1.180=[1;0.04]
L176I	176I	176		5	3	0	0	0	0	3	B.1.1.317=[2;0.0035]	B.1.391=[1;0.0012]	B.40=[2;0.0007]
L176M	176M	176		12	2	0	0	0	0	2	A=[6;0.004]	None=[6;0.0046]
L176Q	176Q	176		3	2	0	0	0	0	2	A.1=[2;0.0006]	B.4=[1;0.0021]
L176P	176P	176		2	2	0	0	0	0	2	B.1.1.74=[1;0.0001]	B.1=[1;0.0]
L176S	176S	176		1	1	0	0	0	0	1	A.1=[1;0.0003]
L176A	176A	176		1	1	0	0	0	0	1	B.1.1.162=[1;0.0002]
L176H	176H	176		1	1	0	0	0	0	1	B.1.369=[1;0.0003]
M177I	177I	177		264	59	8	0	0	2	57	A.18=[1;0.0909]	B.1.1.157=[1;0.0035]	B.1.1.159=[1;0.0053]	B.1.1.168=[31;0.8378]	B.1.1.168=[2;0.0541]	B.1.1.168=[4;0.1081]	B.1.1.219=[2;0.0143]	B.1.1.227=[1;0.004]	B.1.1.241=[1;0.0032]	B.1.1.243=[3;0.0316]	B.1.1.25=[2;0.0075]	B.1.1.28=[1;0.001]	B.1.1.7=[6;0.0001]	B.1.1.7=[3;0.0]	B.1.1.8=[1;0.0016]	B.1.1=[1;0.0003]	B.1.131=[18;0.2769]	B.1.147=[1;0.0013]	B.1.160=[5;0.0003]	B.1.160=[1;0.0001]	B.1.177.10=[1;0.0012]	B.1.177.17=[4;0.0039]	B.1.177.20=[6;0.0109]	B.1.177.4=[2;0.0005]	B.1.177=[4;0.0001]	B.1.177=[12;0.0002]	B.1.177=[2;0.0]	B.1.2=[3;0.0001]	B.1.2=[36;0.0014]	B.1.2=[10;0.0004]	B.1.221=[1;0.0002]	B.1.237=[1;0.0081]	B.1.243=[1;0.0002]	B.1.243=[1;0.0002]	B.1.258.15=[32;0.6809]	B.1.258=[4;0.0007]	B.1.277=[10;0.3226]	B.1.294=[1;0.0333]	B.1.305=[13;0.061]
M177T	177T	177		40	20	1	0	0	0	20	B.1.1.162=[1;0.0002]	B.1.1.279=[1;0.0008]	B.1.1.285=[1;0.0062]	B.1.1.297=[2;0.009]	B.1.1.317=[1;0.0017]	B.1.1.7=[2;0.0]	B.1.1=[1;0.0003]	B.1.160=[1;0.0001]	B.1.177=[10;0.0001]	B.1.2=[1;0.0]	B.1.215=[1;0.0092]	B.1.221.3=[2;0.0023]	B.1.258=[3;0.0005]	B.1.3=[1;0.0047]	B.1.321=[1;0.04]	B.1.350=[5;0.0192]	B.1.36=[1;0.0002]	B.1.429=[2;0.001]	B.1=[2;0.0]	B.6=[1;0.001]
M177V	177V	177		12	7	0	0	0	0	7	B.1.1.141=[1;0.003]	B.1.1.222=[2;0.0019]	B.1.177=[1;0.0]	B.1.221=[1;0.0002]	B.1.36.27=[1;0.0222]	B.1=[5;0.0001]	B=[1;0.0002]
M177L	177L	177		17	6	0	0	0	0	6	A.1=[2;0.0006]	A.1=[1;0.0003]	A=[6;0.004]	B.1.1.291=[1;0.0009]	B.4=[1;0.0021]	None=[6;0.0046]
M177K	177K	177		8	4	0	0	0	0	4	B.1.1.1=[3;0.0004]	B.1.1.74=[2;0.0001]	B.1.177.22=[1;0.0046]	B.1=[2;0.0]
M177R	177R	177		2	2	0	0	0	0	2	A.19=[1;0.0152]	B.1=[1;0.0]
D178N	178N	178		122	28	3	0	0	0	28	A=[1;0.0007]	B.1.1.1=[1;0.0001]	B.1.1.130=[5;0.0151]	B.1.1.152=[3;0.0536]	B.1.1.161=[1;0.005]	B.1.1.162=[1;0.0002]	B.1.1.192=[1;0.0061]	B.1.1.207=[1;0.0026]	B.1.1.240=[2;0.0086]	B.1.1.255=[1;0.0031]	B.1.1.28=[1;0.001]	B.1.1.317=[1;0.0017]	B.1.1.46=[1;0.0096]	B.1.1.67=[1;0.0019]	B.1.1.7=[14;0.0002]	B.1.1.74=[23;0.0012]	B.1.177=[7;0.0001]	B.1.2=[34;0.0013]	B.1.239=[1;0.0062]	B.1.351=[1;0.0007]	B.1.36.10=[1;0.0141]	B.1.36=[3;0.0007]	B.1.396=[4;0.0088]	B.1.409=[1;0.003]	B.1.9=[2;0.01]	B.1=[6;0.0001]	B.40=[3;0.0011]	B.6.6=[1;0.0011]
D178H	178H	178		19	9	0	0	0	0	9	B.1.1.67=[1;0.0019]	B.1.1.74=[3;0.0002]	B.1.1.82=[1;0.0213]	B.1.160=[1;0.0001]	B.1.177=[5;0.0001]	B.1.243=[1;0.0002]	B.1.36=[1;0.0002]	B.1=[5;0.0001]	B=[1;0.0002]
D178G	178G	178	D178G	156	6	1	1	0	0	6	B.1.1.263=[1;0.0035]	B.1.196=[1;0.0156]	B.1.2=[145;0.0055]	B.1.391=[3;0.0035]	B.1.411=[4;0.0444]	B.1=[2;0.0]
D178E	178E	178		22	3	1	0	0	0	3	B.1.1.7=[2;0.0]	B.1.229=[3;0.0326]	Unknown=[17;0.0104]
D178Y	178Y	178		3	3	0	0	0	0	3	B.1.1.220=[1;0.0017]	B.1.1.303=[1;0.0029]	B.1.1.74=[1;0.0001]
D178K	178K	178		1	1	0	0	0	0	1	B.1.1.162=[1;0.0002]
L179F	179F	179		98	15	3	0	0	0	15	A.1=[1;0.0003]	A=[1;0.0007]	B.1.1.214=[20;0.0042]	B.1.1.277=[7;0.0063]	B.1.1.315=[2;0.0004]	B.1.1.7=[6;0.0001]	B.1.1.74=[3;0.0002]	B.1.139=[11;0.0088]	B.1.177=[33;0.0004]	B.1.332=[2;0.0085]	B.1.361=[1;0.0005]	B.1.446=[1;0.0417]	B.1.514=[1;0.0122]	B.1=[8;0.0002]	B.10=[1;0.0079]
L179I	179I	179		24	8	0	0	0	0	8	A=[6;0.004]	B.1.1.7=[1;0.0]	B.1.177.4=[2;0.0005]	B.1.177=[1;0.0]	B.1.2=[3;0.0001]	B.1=[1;0.0]	B.52=[4;0.0476]	None=[6;0.0046]
L179P	179P	179		7	4	0	0	0	0	4	B.1.1.1=[3;0.0004]	B.1.1.162=[1;0.0002]	B.1.177=[2;0.0]	B.1=[1;0.0]
L179T	179T	179		3	2	0	0	0	0	2	A.1=[2;0.0006]	B.4=[1;0.0021]
L179R	179R	179		1	1	0	0	0	0	1	B.1.1.284=[1;0.0001]
L179H	179H	179		1	1	0	0	0	0	1	B.1.177=[1;0.0]
E180K	180K	180		20	13	0	0	0	0	13	B.1.1.162=[1;0.0002]	B.1.1.50=[1;0.0016]	B.1.1.7=[1;0.0]	B.1.160=[3;0.0002]	B.1.177=[1;0.0]	B.1.2=[1;0.0]	B.1.2=[1;0.0]	B.1.243=[3;0.0007]	B.1.258.11=[1;0.0006]	B.1.36=[1;0.0002]	B.3=[1;0.0009]	B.4=[4;0.0083]	None=[1;0.0008]
E180V	180V	180		229	8	3	1	0	1	7	B.1.1.288=[1;0.0016]	B.1.1.38=[1;0.0039]	B.1.1.74=[12;0.0006]	B.1.177=[1;0.0]	B.1.2=[4;0.0002]	B.1.234=[183;0.1099]	B.1.287=[25;0.7353]	Unknown=[2;0.0012]
E180G	180G	180		43	7	1	0	0	0	7	B.1.1.184=[2;0.0161]	B.1.1.301=[1;0.0012]	B.1.1.54=[1;0.0014]	B.1.1.7=[31;0.0004]	B.1.1.74=[6;0.0003]	B.1.177.7=[1;0.0003]	B.1.361=[1;0.0005]
E180A	180A	180		17	6	0	0	0	0	6	A=[6;0.004]	B.1.177=[2;0.0]	B.1.2=[1;0.0]	B.1=[1;0.0]	B.4=[1;0.0021]	None=[6;0.0046]
E180D	180D	180		5	5	0	0	0	0	5	A.3=[1;0.001]	B.1.1.28=[1;0.001]	B.1.1.7=[1;0.0]	B.1=[1;0.0]	None=[1;0.0008]
E180T	180T	180		3	2	0	0	0	0	2	A.1=[1;0.0003]	A.1=[2;0.0006]
E180X	180X	180		1	1	0	0	0	0	1	B.1=[1;0.0]
G181V	181V	181		931	61	9	2	0	1	60	A.1=[2;0.0006]	A.2.4=[1;0.0055]	A.2=[1;0.0007]	B.1.1.1=[1;0.0001]	B.1.1.153=[1;0.0024]	B.1.1.178=[2;0.069]	B.1.1.222=[15;0.0144]	B.1.1.237=[1;0.0026]	B.1.1.28=[3;0.0029]	B.1.1.284=[1;0.0001]	B.1.1.306=[3;0.0021]	B.1.1.307=[3;0.0014]	B.1.1.311=[1;0.0004]	B.1.1.315=[1;0.0002]	B.1.1.33=[1;0.0008]	B.1.1.37=[5;0.001]	B.1.1.39=[1;0.001]	B.1.1.50=[1;0.0016]	B.1.1.52=[1;0.025]	B.1.1.67=[1;0.0019]	B.1.1.7=[14;0.0002]	B.1.1.70=[2;0.001]	B.1.1.71=[1;0.0064]	B.1.1.74=[12;0.0006]	B.1.1.8=[2;0.0032]	B.1.160.8=[1;0.0019]	B.1.160=[14;0.001]	B.1.177.12=[14;0.0032]	B.1.177.21=[15;0.0019]	B.1.177.22=[3;0.0138]	B.1.177.4=[2;0.0005]	B.1.177.7=[1;0.0003]	B.1.177=[367;0.0046]	B.1.2=[5;0.0002]	B.1.221=[5;0.0009]	B.1.232=[1;0.002]	B.1.234=[1;0.0006]	B.1.235=[1;0.0009]	B.1.258.19=[1;0.0087]
G181A	181A	181		73	27	1	0	0	0	27	B.1.1.125=[1;0.0097]	B.1.1.135=[1;0.0032]	B.1.1.162=[1;0.0002]	B.1.1.20=[1;0.0137]	B.1.1.219=[1;0.0071]	B.1.1.224=[1;0.0182]	B.1.1.279=[1;0.0008]	B.1.1.306=[5;0.0035]	B.1.1.38=[1;0.0039]	B.1.1.44=[1;0.0016]	B.1.1.7=[5;0.0001]	B.1.1.74=[12;0.0006]	B.1.177.12=[4;0.0009]	B.1.177.4=[3;0.0007]	B.1.177=[5;0.0001]	B.1.189=[1;0.0026]	B.1.192=[1;0.0096]	B.1.2=[4;0.0002]	B.1.221=[1;0.0002]	B.1.243=[1;0.0002]	B.1.258=[6;0.001]	B.1.36.16=[1;0.0033]	B.1.36=[2;0.0005]	B.1.400=[1;0.0018]	B.1.454=[2;0.1818]	B.1=[6;0.0001]	C.1=[4;0.0134]
G181R	181R	181		182	20	3	1	0	0	20	B.1.1.1=[1;0.0001]	B.1.1.10=[3;0.0031]	B.1.1.103=[1;0.0067]	B.1.1.198=[1;0.0016]	B.1.1.311=[5;0.0019]	B.1.1.63=[1;0.0036]	B.1.1.7=[9;0.0001]	B.1.1.74=[2;0.0001]	B.1.118=[12;0.1053]	B.1.177.21=[103;0.013]	B.1.177=[1;0.0]	B.1.177=[6;0.0001]	B.1.2=[27;0.001]	B.1.2=[1;0.0]	B.1.258=[1;0.0002]	B.1.36=[2;0.0005]	B.1.36=[2;0.0005]	B.1=[1;0.0]	B.1=[2;0.0]	None=[1;0.0008]
G181E	181E	181		8	7	0	0	0	0	7	A.1=[1;0.0003]	A.23.1=[1;0.0036]	B.1.1.214=[2;0.0004]	B.1.1.298=[1;0.0007]	B.1.36=[1;0.0002]	B.1=[1;0.0]	Unknown=[1;0.0006]
G181X	181X	181		1	1	0	0	0	0	1	B.1.240=[1;0.0006]
G181P	181P	181		1	1	0	0	0	0	1	B.4=[1;0.0021]
G181K	181K	181		1	1	0	0	0	0	1	B=[1;0.0002]
K182R	182R	182		84	10	2	0	0	0	10	A=[1;0.0007]	B.1.1.1=[18;0.0023]	B.1.1.7=[1;0.0]	B.1.177=[1;0.0]	B.1.206=[1;0.0011]	B.1.221=[58;0.0102]	B.1.234=[1;0.0006]	B.1=[1;0.0]	B.39=[1;0.0021]	None=[1;0.0008]
K182N	182N	182		6	3	0	0	0	0	3	B.1.177=[4;0.0001]	B.1.177=[1;0.0]	B.1=[1;0.0]
K182E	182E	182		5	3	0	0	0	0	3	B.1.243=[2;0.0005]	B.1.8=[2;0.0031]	B.1=[1;0.0]
K182X	182X	182		4	2	0	0	0	0	2	B.1.2=[1;0.0]	B=[3;0.0006]
K182I	182I	182		4	1	0	0	0	0	1	B.1.237=[4;0.0325]
K182T	182T	182		3	1	0	0	0	0	1	B.1.147=[3;0.0039]
K182D	182D	182		1	1	0	0	0	0	1	A.1=[1;0.0003]
K182V	182V	182		1	1	0	0	0	0	1	B.1.1.162=[1;0.0002]
Q183H	183H	183		41	16	0	0	0	1	15	A.2=[4;0.0028]	B.1.1.153=[5;0.0119]	B.1.1.162=[1;0.0002]	B.1.1.165=[2;0.0282]	B.1.1.180=[1;0.0112]	B.1.1.7=[7;0.0001]	B.1.1.74=[3;0.0002]	B.1.160=[1;0.0001]	B.1.177=[4;0.0001]	B.1.221=[1;0.0002]	B.1.258=[1;0.0002]	B.1.293=[1;0.0196]	B.1.319=[1;0.0036]	B.1.486=[5;0.5556]	B.1=[2;0.0]	None=[2;0.0015]
Q183R	183R	183		74	12	2	0	0	0	12	B.1.1.237=[2;0.0052]	B.1.1.306=[1;0.0007]	B.1.1.74=[1;0.0001]	B.1.1=[1;0.0003]	B.1.177.19=[3;0.0055]	B.1.177=[5;0.0001]	B.1.195=[25;0.1736]	B.1.2=[25;0.0009]	B.1.221=[8;0.0014]	B.1.400=[1;0.0018]	B.1=[1;0.0]	B.11=[1;0.0022]
Q183L	183L	183		11	8	0	0	0	0	8	A.2=[1;0.0007]	B.1.1.247=[1;0.0013]	B.1.1.33=[1;0.0008]	B.1.1.7=[1;0.0]	B.1.1.74=[1;0.0001]	B.1.177=[3;0.0]	B.1=[2;0.0]	None=[1;0.0008]
Q183P	183P	183		9	5	0	0	0	0	5	B.1.1.214=[3;0.0006]	B.1.1.7=[1;0.0]	B.1.169=[2;0.0328]	B.1.177=[2;0.0]	None=[1;0.0008]
Q183T	183T	183		4	3	0	0	0	0	3	A.1=[1;0.0003]	A.1=[2;0.0006]	B.4=[1;0.0021]
Q183S	183S	183		12	2	0	0	0	0	2	A=[6;0.004]	None=[6;0.0046]
Q183K	183K	183		2	2	0	0	0	0	2	B.1.1.162=[1;0.0002]	B=[1;0.0002]
Q183E	183E	183		2	2	0	0	0	0	2	B.1.1.86=[1;0.0208]	B.1=[1;0.0]
G184S	184S	184		84	17	2	0	0	0	17	B.1.1.141=[1;0.003]	B.1.1.162=[1;0.0002]	B.1.1.198=[3;0.0048]	B.1.1.270=[9;0.0928]	B.1.1.284=[41;0.006]	B.1.1.7=[1;0.0]	B.1.1.8=[1;0.0016]	B.1.177=[1;0.0]	B.1.258.11=[1;0.0006]	B.1.258=[1;0.0002]	B.1.36.17=[1;0.0005]	B.1.369=[1;0.0003]	B.1.381=[1;0.0128]	B.1.422=[12;0.0194]	B.1.452=[7;0.0429]	B.1.509=[1;0.0017]	B.1=[1;0.0]
G184V	184V	184		46	15	1	0	0	0	15	A.23=[3;0.0556]	B.1.1.132=[1;0.0141]	B.1.1.175=[1;0.0625]	B.1.1.255=[2;0.0062]	B.1.1.307=[1;0.0005]	B.1.1.50=[2;0.0031]	B.1.1.54=[1;0.0014]	B.1.1.74=[10;0.0005]	B.1.177.5=[9;0.0126]	B.1.177=[5;0.0001]	B.1.2=[1;0.0]	B.1.36=[7;0.0016]	B.1.497=[1;0.0007]	B.1=[1;0.0]	C.3=[1;0.0076]
G184D	184D	184		3	3	0	0	0	0	3	B.1.1.284=[1;0.0001]	B.1.1.289=[1;0.0019]	B.1.1.316=[1;0.0029]
G184A	184A	184		3	1	0	0	0	0	1	B.1.1.281=[3;0.0048]
G184R	184R	184		1	1	0	0	0	0	1	B.1.177=[1;0.0]
G184C	184C	184		1	1	0	0	0	0	1	B.1=[1;0.0]
G184I	184I	184		1	1	0	0	0	0	1	B=[1;0.0002]
N185S	185S	185		228	14	3	1	0	1	13	A.1=[1;0.0003]	B.1.1.147=[10;0.7143]	B.1.1.7=[1;0.0]	B.1.1.74=[1;0.0001]	B.1.177.10=[1;0.0012]	B.1.177.7=[160;0.0499]	B.1.177=[43;0.0005]	B.1.2=[2;0.0001]	B.1.235=[1;0.0009]	B.1.241=[2;0.0049]	B.1.243=[1;0.0002]	B.1.399=[1;0.0043]	B.1=[3;0.0001]	B.40=[1;0.0004]
N185D	185D	185		18	11	0	0	0	0	11	B.1.1.281=[4;0.0064]	B.1.1.311=[1;0.0004]	B.1.1.7=[2;0.0]	B.1.1.74=[1;0.0001]	B.1.177=[1;0.0]	B.1.2=[1;0.0]	B.1.258=[2;0.0003]	B.1=[2;0.0]	B.40=[1;0.0004]	B=[2;0.0004]	C.4=[1;0.0435]
N185I	185I	185		5	4	0	0	0	0	4	B.1.36.16=[1;0.0033]	B.1=[1;0.0]	B=[1;0.0002]	None=[2;0.0015]
N185L	185L	185		12	2	0	0	0	0	2	A=[6;0.004]	None=[6;0.0046]
N185K	185K	185	N185K	4	2	0	0	0	0	2	A=[3;0.002]	B.1.221=[1;0.0002]
N185Y	185Y	185		3	2	0	0	0	0	2	B.1.1.7=[2;0.0]	B.1.470=[1;0.0092]
N185H	185H	185		2	2	0	0	0	0	2	B.1.1.162=[1;0.0002]	None=[1;0.0008]
N185V	185V	185		1	1	0	0	0	0	1	B.1=[1;0.0]
F186S	186S	186		42	19	0	0	0	0	19	B.1.1.105=[1;0.0069]	B.1.1.162=[4;0.0009]	B.1.1.244=[3;0.0161]	B.1.1.306=[3;0.0021]	B.1.1.33=[1;0.0008]	B.1.1.44=[1;0.0016]	B.1.1.63=[1;0.0036]	B.1.1.74=[1;0.0001]	B.1.1=[4;0.0014]	B.1.13=[1;0.0025]	B.1.160.7=[1;0.0016]	B.1.177.6=[2;0.0023]	B.1.280=[1;0.0025]	B.1.361=[1;0.0005]	B.1.91=[6;0.0133]	B.1=[2;0.0]	B.6.6=[1;0.0011]	I.1=[7;0.1014]	None=[1;0.0008]
F186L	186L	186		27	14	0	0	0	0	14	B.1.1.1=[1;0.0001]	B.1.1.162=[1;0.0002]	B.1.1.25=[1;0.0038]	B.1.1.304=[2;0.0015]	B.1.1.311=[1;0.0004]	B.1.1.33=[2;0.0016]	B.1.1.7=[2;0.0]	B.1.160=[1;0.0001]	B.1.160=[1;0.0001]	B.1.177.15=[1;0.0006]	B.1.177=[3;0.0]	B.1.2=[1;0.0]	B.1.411=[1;0.0111]	D.2=[9;0.0007]
F186V	186V	186		6	6	0	0	0	0	6	B.1.160=[1;0.0001]	B.1.177.15=[1;0.0006]	B.1.459=[1;0.0116]	B.1.521=[1;0.0013]	B.1=[1;0.0]	D.2=[1;0.0001]
F186Y	186Y	186		3	2	0	0	0	0	2	B.1.2=[2;0.0001]	B.1.258=[1;0.0002]
K187N	187N	187		4	4	0	0	0	0	4	B.1.1.33=[1;0.0008]	B.1.1.7=[1;0.0]	B.1.177.23=[1;0.0049]	None=[1;0.0008]
K187D	187D	187		12	2	0	0	0	0	2	A=[6;0.004]	None=[6;0.0046]
K187E	187E	187		2	1	0	0	0	0	1	B.1.177=[2;0.0]
K187Q	187Q	187		2	1	0	0	0	0	1	None=[2;0.0015]
K187R	187R	187		1	1	0	0	0	0	1	B.1.450=[1;0.0182]
N188D	188D	188		8	5	0	0	0	0	5	A.1=[2;0.0006]	B.1.1.1=[1;0.0001]	B.1.1.162=[1;0.0002]	B.1.1.74=[3;0.0002]	B.4=[1;0.0021]
N188T	188T	188		14	4	0	0	0	0	4	A=[6;0.004]	B.1.177=[1;0.0]	B.1.369=[1;0.0003]	None=[6;0.0046]
N188Y	188Y	188		4	3	0	0	0	0	3	B.1.177=[1;0.0]	B.1.2=[1;0.0]	B.1=[2;0.0]
N188S	188S	188		3	2	0	0	0	0	2	B.1.177=[1;0.0]	B.1.2=[2;0.0001]
N188K	188K	188		2	2	0	0	0	0	2	B.1.9=[1;0.005]	B=[1;0.0002]
N188R	188R	188		1	1	0	0	0	0	1	A.1=[1;0.0003]
N188H	188H	188		1	1	0	0	0	0	1	B.1.1.207=[1;0.0026]
N188I	188I	188		1	1	0	0	0	0	1	C.1=[1;0.0034]
L189F	189F	189		918	21	4	3	0	3	18	B.1.1.1=[1;0.0001]	B.1.1.244=[7;0.0376]	B.1.1.263=[1;0.0035]	B.1.1.284=[1;0.0001]	B.1.160=[1;0.0001]	B.1.177=[9;0.0001]	B.1.2=[3;0.0001]	B.1.222=[1;0.0017]	B.1.258.17=[422;0.9883]	B.1.258.4=[260;0.9811]	B.1.258.5=[111;1.0]	B.1.258.7=[1;0.002]	B.1.258=[88;0.015]	B.1.311=[1;0.0011]	B.1.328=[1;0.0345]	B.1.36=[2;0.0005]	B.1.367=[1;0.0014]	B.1.497=[1;0.0007]	B.1=[3;0.0001]	D.2=[1;0.0001]	Unknown=[2;0.0012]
L189E	189E	189		1	1	0	0	0	0	1	B.1.1.162=[1;0.0002]
L189P	189P	189		1	1	0	0	0	0	1	B.1.1.7=[1;0.0]
L189V	189V	189		1	1	0	0	0	0	1	None=[1;0.0008]
R190K	190K	190		40	16	1	0	0	0	16	A.1=[1;0.0003]	B.1.1.298=[1;0.0007]	B.1.1.306=[3;0.0021]	B.1.1.37=[13;0.0027]	B.1.1.54=[2;0.0028]	B.1.1.7=[3;0.0]	B.1.1.74=[2;0.0001]	B.1.177.9=[2;0.0019]	B.1.177=[2;0.0]	B.1.2=[3;0.0001]	B.1.215=[1;0.0092]	B.1.258=[1;0.0002]	B.1.320=[1;0.0014]	B.1.356=[1;0.0023]	B.1=[1;0.0]	None=[3;0.0023]
R190S	190S	190		187	8	2	1	0	1	7	A.18=[1;0.0909]	A.21=[26;0.4194]	B.1.1.7=[2;0.0]	B.1.1.74=[1;0.0001]	B.1.243=[6;0.0014]	B.1.36.16=[1;0.0033]	B.1.36=[1;0.0002]	P.1=[149;0.9613]
R190M	190M	190		308	6	1	1	0	0	6	B.1.1.198=[294;0.4734]	B.1.1.37=[1;0.0002]	B.1.1.7=[4;0.0001]	B.1.1.74=[1;0.0001]	B.1.177=[7;0.0001]	B.1.243=[1;0.0002]
R190G	190G	190		3	2	0	0	0	0	2	B.1.2=[2;0.0001]	B.1.429=[1;0.0005]
R190W	190W	190		1	1	0	0	0	0	1	B=[1;0.0002]
E191X	191X	191		2	2	0	0	0	0	2	B.1.1.162=[1;0.0002]	B=[1;0.0002]
E191D	191D	191		2	2	0	0	0	0	2	B.1.196=[1;0.0156]	B.1=[1;0.0]
E191K	191K	191		1	1	0	0	0	0	1	A.1=[1;0.0003]
E191Q	191Q	191		1	1	0	0	0	0	1	B.1.177=[1;0.0]
E191V	191V	191		1	1	0	0	0	0	1	None=[1;0.0008]
F192Y	192Y	192		4	3	0	0	0	0	3	A.1=[2;0.0006]	B.4=[1;0.0021]	B=[1;0.0002]
F192I	192I	192		2	2	0	0	0	0	2	B.1.160=[1;0.0001]	B.1=[1;0.0]
F192S	192S	192		1	1	0	0	0	0	1	B=[1;0.0002]
V193L	193L	193		67	26	2	0	0	0	26	A.1=[1;0.0003]	B.1.1.1=[1;0.0001]	B.1.1.121=[1;0.0115]	B.1.1.140=[1;0.0208]	B.1.1.216=[1;0.0028]	B.1.1.263=[1;0.0035]	B.1.1.54=[1;0.0014]	B.1.1.7=[4;0.0001]	B.1.1.74=[4;0.0002]	B.1.177.12=[4;0.0009]	B.1.177=[10;0.0001]	B.1.2=[17;0.0006]	B.1.221.3=[1;0.0012]	B.1.258.19=[1;0.0087]	B.1.351=[1;0.0007]	B.1.375=[5;0.0084]	B.1.389=[1;0.001]	B.1.416.1=[2;0.0058]	B.1.416=[1;0.0023]	B.1.433=[1;0.0103]	B.1.8=[1;0.0016]	B.1=[2;0.0]	B.1=[2;0.0]	B.45=[1;0.0038]	None=[1;0.0008]	Unknown=[1;0.0006]
V193T	193T	193		1	1	0	0	0	0	1	B=[1;0.0002]
V193A	193A	193		1	1	0	0	0	0	1	D.2=[1;0.0001]
F194L	194L	194		2	2	0	0	0	0	2	B.6=[1;0.001]	None=[1;0.0008]
F194I	194I	194		1	1	0	0	0	0	1	B=[1;0.0002]
F194Y	194Y	194		1	1	0	0	0	0	1	None=[1;0.0008]
K195R	195R	195		13	3	0	0	0	0	3	A=[6;0.004]	B.1.1.284=[1;0.0001]	None=[6;0.0046]
K195N	195N	195		1	1	0	0	0	0	1	B.1.1.1=[1;0.0001]
K195L	195L	195		1	1	0	0	0	0	1	B.1.1.162=[1;0.0002]
K195E	195E	195		1	1	0	0	0	0	1	B.1=[1;0.0]
N196K	196K	196		2	2	0	0	0	0	2	B.1.1.162=[1;0.0002]	B.1.369=[1;0.0003]
N196T	196T	196		1	1	0	0	0	0	1	B.1.177=[1;0.0]
N196H	196H	196		1	1	0	0	0	0	1	B.1.2=[1;0.0]
N196D	196D	196		1	1	0	0	0	0	1	None=[1;0.0008]
I197V	197V	197		170	18	2	1	0	0	18	A.2=[123;0.0863]	A=[6;0.004]	B.1.1.130=[2;0.006]	B.1.1.28=[1;0.001]	B.1.1.5=[2;0.0202]	B.1.1.7=[11;0.0002]	B.1.177.5=[2;0.0028]	B.1.221=[1;0.0002]	B.1.241=[2;0.0049]	B.1.36.18=[1;0.0016]	B.1.36=[1;0.0002]	B.1.429=[1;0.0005]	B.1.8=[1;0.0016]	B.1=[2;0.0]	B.15=[5;0.0833]	B.5=[1;0.0385]	None=[6;0.0046]	Unknown=[2;0.0012]
I197T	197T	197		6	4	0	0	0	0	4	B.1.177=[3;0.0]	B.1.2=[1;0.0]	B.1.320=[1;0.0014]	Unknown=[1;0.0006]
I197S	197S	197		6	3	0	0	0	0	3	B.1.1.204=[3;0.03]	B.1.177=[2;0.0]	B.1=[1;0.0]
I197R	197R	197		3	2	0	0	0	0	2	A.1=[2;0.0006]	B.4=[1;0.0021]
I197N	197N	197		2	2	0	0	0	0	2	A.1=[1;0.0003]	B.1.362=[1;0.0024]
I197K	197K	197		1	1	0	0	0	0	1	B.1.1.162=[1;0.0002]
D198G	198G	198		285	22	4	1	0	1	21	B.1.1.1=[16;0.0021]	B.1.1.186=[9;0.0429]	B.1.1.190=[5;0.1471]	B.1.1.196=[165;0.9483]	B.1.1.210=[11;0.094]	B.1.1.309=[9;0.0588]	B.1.1.37=[1;0.0002]	B.1.1.7=[3;0.0]	B.1.1.74=[1;0.0001]	B.1.140=[1;0.0204]	B.1.160=[1;0.0001]	B.1.177.12=[1;0.0002]	B.1.177=[9;0.0001]	B.1.2=[39;0.0015]	B.1.234=[1;0.0006]	B.1.340=[1;0.0128]	B.1.36.16=[1;0.0033]	B.1.369=[2;0.0007]	B.1.524=[2;0.0104]	B.1.526=[3;0.0107]	B.1=[3;0.0001]	B=[1;0.0002]
D198Y	198Y	198		22	10	1	0	0	0	10	B.1.1.1=[1;0.0001]	B.1.1.139=[1;0.0345]	B.1.1.33=[1;0.0008]	B.1.1.7=[1;0.0]	B.1.177.21=[1;0.0001]	B.1.177=[1;0.0]	B.1.2=[12;0.0005]	B.1.221=[2;0.0004]	B.1=[1;0.0]	D.2=[1;0.0001]
D198A	198A	198		5	4	0	0	0	0	4	B.1.1.7=[2;0.0]	B.1.243=[1;0.0002]	B.1.36.17=[1;0.0005]	None=[1;0.0008]
D198N	198N	198		3	3	0	0	0	0	3	A.1=[1;0.0003]	B.1.177=[1;0.0]	B=[1;0.0002]
D198E	198E	198		3	3	0	0	0	0	3	B.1.36=[1;0.0002]	None=[1;0.0008]	None=[1;0.0008]
D198H	198H	198		2	2	0	0	0	0	2	B.1.177=[1;0.0]	C.1.1=[1;0.02]
D198C	198C	198		1	1	0	0	0	0	1	A.2=[1;0.0007]
G199C	199C	199		4	4	0	0	0	0	4	B.1.177.21=[1;0.0001]	B.1=[1;0.0]	B.6.6=[1;0.0011]	None=[1;0.0008]
G199R	199R	199		3	3	0	0	0	0	3	B.1.1.162=[1;0.0002]	B.1.1.74=[1;0.0001]	None=[1;0.0008]
G199V	199V	199		2	2	0	0	0	0	2	B.1.1.7=[1;0.0]	B.1.177=[1;0.0]
G199D	199D	199		2	2	0	0	0	0	2	B.1.160=[1;0.0001]	B.1.177=[1;0.0]
Y200C	200C	200		16	6	1	0	0	0	6	B.1.1.162=[1;0.0002]	B.1.1.7=[10;0.0001]	B.1.177.9=[1;0.001]	B.1.177=[1;0.0]	B.1=[2;0.0]	B.6.6=[1;0.0011]
Y200H	200H	200		9	5	0	0	0	0	5	B.1.1.1=[2;0.0003]	B.1.177=[2;0.0]	B.1.190=[1;0.0108]	B.1.324=[3;0.0169]	B.1=[1;0.0]
Y200F	200F	200		4	3	0	0	0	0	3	A.1=[2;0.0006]	A.1=[1;0.0003]	B.4=[1;0.0021]
Y200X	200X	200		2	2	0	0	0	0	2	A.2=[1;0.0007]	B.1.1.7=[1;0.0]
Y200S	200S	200		2	2	0	0	0	0	2	B.1.1.7=[1;0.0]	None=[1;0.0008]
Y200N	200N	200		4	1	0	0	0	0	1	None=[4;0.0031]
Y200D	200D	200		1	1	0	0	0	0	1	B=[1;0.0002]
F201L	201L	201		8	5	0	0	0	0	5	A.1=[3;0.0009]	B.1.1.162=[1;0.0002]	B.1=[2;0.0]	B.1=[1;0.0]	B.4=[1;0.0021]
F201X	201X	201		1	1	0	0	0	0	1	B=[1;0.0002]
K202N	202N	202		6	3	0	0	0	0	3	B.1.1.162=[1;0.0002]	B.1.1.7=[3;0.0]	B.1.243=[2;0.0005]
K202R	202R	202		4	3	0	0	0	0	3	B.1.1.296=[1;0.002]	B.1.1.7=[1;0.0]	B.1.2=[2;0.0001]
K202S	202S	202		3	2	0	0	0	0	2	A.1=[2;0.0006]	B.4=[1;0.0021]
K202Q	202Q	202		2	2	0	0	0	0	2	B=[1;0.0002]	None=[1;0.0008]
K202H	202H	202		1	1	0	0	0	0	1	A.1=[1;0.0003]
K202T	202T	202		1	1	0	0	0	0	1	B.1.1.225=[1;0.0075]
K202X	202X	202		1	1	0	0	0	0	1	B.1.2=[1;0.0]
I203V	203V	203		11	9	0	0	0	0	9	A.1=[2;0.0006]	B.1.1.7=[1;0.0]	B.1.1.74=[1;0.0001]	B.1.1=[1;0.0003]	B.1.2=[1;0.0]	B.1.232=[2;0.0039]	B.1.367=[1;0.0014]	B.1=[1;0.0]	B.4=[1;0.0021]
I203M	203M	203		10	7	0	0	0	0	7	B.1.162=[1;0.0062]	B.1.177.21=[1;0.0001]	B.1.221=[1;0.0002]	B.1.312=[1;0.0256]	B.1.369=[1;0.0003]	B.1.516=[3;0.0053]	B.1=[2;0.0]
I203L	203L	203		5	4	0	0	0	0	4	B.1.2=[2;0.0001]	B.1.390=[1;0.0139]	B.1.416=[1;0.0023]	None=[1;0.0008]
I203T	203T	203		3	2	0	0	0	0	2	B.1.36.19=[1;0.0312]	B.1=[2;0.0]
I203K	203K	203		1	1	0	0	0	0	1	B.1.1.74=[1;0.0001]
Y204H	204H	204		8	2	0	0	0	0	2	B.1.177.21=[5;0.0006]	B.1.177=[3;0.0]
Y204I	204I	204		2	1	0	0	0	0	1	None=[2;0.0015]
Y204N	204N	204		1	1	0	0	0	0	1	None=[1;0.0008]
Y204S	204S	204		1	1	0	0	0	0	1	None=[1;0.0008]
S205F	205F	205		5	5	0	0	0	0	5	B.1.1.7=[1;0.0]	B.1.221=[1;0.0002]	B.1.235=[1;0.0009]	B.1.260=[1;0.0041]	B.1.422=[1;0.0016]
S205A	205A	205		2	2	0	0	0	0	2	B.1.1=[1;0.0003]	B.1.325=[1;0.0031]
S205Y	205Y	205		2	1	0	0	0	0	1	A.1=[2;0.0006]
S205T	205T	205		1	1	0	0	0	0	1	A.6=[1;0.0053]
S205H	205H	205		1	1	0	0	0	0	1	B.4=[1;0.0021]
K206R	206R	206		4	4	0	0	0	0	4	B.1.1=[1;0.0003]	B.1.110.3=[1;0.005]	B.1.177=[1;0.0]	D.2=[1;0.0001]
K206N	206N	206		3	3	0	0	0	0	3	B.1=[1;0.0]	None=[1;0.0008]	None=[1;0.0008]
K206S	206S	206		3	2	0	0	0	0	2	A.1=[2;0.0006]	B.4=[1;0.0021]
K206M	206M	206		1	1	0	0	0	0	1	B.1=[1;0.0]
K206F	206F	206		1	1	0	0	0	0	1	B=[1;0.0002]
H207Y	207Y	207		24	12	0	0	0	0	12	A.1=[2;0.0006]	A=[6;0.004]	B.1.1.28=[1;0.001]	B.1.1.286=[1;0.0029]	B.1.1.70=[1;0.0005]	B.1.1.74=[1;0.0001]	B.1.177.4=[1;0.0002]	B.1.177=[1;0.0]	B.1.2=[2;0.0001]	B.1.437=[1;0.0204]	B.4=[1;0.0021]	None=[6;0.0046]
H207Q	207Q	207		67	7	1	0	0	0	7	B.1.1.1=[1;0.0001]	B.1.1.7=[4;0.0001]	B.1.1.74=[2;0.0001]	B.1.177.21=[4;0.0005]	B.1.222=[1;0.0017]	B.1.258=[53;0.009]	B.1.389=[2;0.002]
H207R	207R	207		45	5	2	0	0	1	4	B.1.1.74=[11;0.0006]	B.1.1.97=[30;0.8333]	B.1.177=[1;0.0]	B.1.232=[1;0.002]	B.1.36=[2;0.0005]
H207L	207L	207		4	2	0	0	0	0	2	B.1.177.23=[1;0.0049]	None=[3;0.0023]
H207P	207P	207		1	1	0	0	0	0	1	None=[1;0.0008]
T208M	208M	208		25	8	1	0	0	0	8	A=[1;0.0007]	B.1.1.1=[13;0.0017]	B.1.1.170=[2;0.0045]	B.1.1.263=[2;0.007]	B.1.1.7=[3;0.0]	B.1.160=[2;0.0001]	B.1.177=[1;0.0]	B.1=[1;0.0]
T208S	208S	208		39	3	1	0	0	0	3	B.1.221=[35;0.0062]	B.1=[2;0.0]	None=[2;0.0015]
T208A	208A	208		25	3	1	0	0	0	3	B.1.1.185=[1;0.0769]	B.1.177=[21;0.0003]	B.1.2=[3;0.0001]
T208P	208P	208		7	2	0	0	0	0	2	None=[1;0.0008]	None=[6;0.0046]
T208V	208V	208		1	1	0	0	0	0	1	A.1=[1;0.0003]
T208K	208K	208		1	1	0	0	0	0	1	B.1.1.7=[1;0.0]
P209L	209L	209		9	9	0	0	0	0	9	A.1=[1;0.0003]	B.1.1.162=[1;0.0002]	B.1.1.7=[1;0.0]	B.1.1.8=[1;0.0016]	B.1.1=[1;0.0003]	B.1.110.3=[1;0.005]	B.1.2=[1;0.0]	B.1.243=[1;0.0002]	B.1.497=[1;0.0007]
P209H	209H	209		13	7	0	0	0	0	7	B.1.1.184=[6;0.0484]	B.1.1.253=[1;0.0025]	B.1.1.57=[1;0.0149]	B.1.1.74=[1;0.0001]	B.1.13=[1;0.0025]	B.1.258=[1;0.0002]	B.1.351=[2;0.0014]
P209S	209S	209		7	3	0	0	0	0	3	B.1.1.7=[5;0.0001]	B.1.177.21=[1;0.0001]	B=[1;0.0002]
P209R	209R	209		2	2	0	0	0	0	2	B.1.1.291=[1;0.0009]	B.1.1.50=[1;0.0016]
I210V	210V	210		31	13	0	0	0	0	13	A.1=[2;0.0006]	A=[6;0.004]	B.1.1.220=[1;0.0017]	B.1.1.247=[2;0.0025]	B.1.1.29=[1;0.0052]	B.1.1.74=[1;0.0001]	B.1.177=[1;0.0]	B.1.258=[1;0.0002]	B.1.298=[6;0.0469]	B.1=[1;0.0]	B.4=[1;0.0021]	None=[6;0.0046]	P.2=[2;0.0049]
I210T	210T	210		17	8	0	0	0	0	8	B.1.1.7=[1;0.0]	B.1.1.74=[1;0.0001]	B.1.177.17=[2;0.0019]	B.1.177.21=[1;0.0001]	B.1.177=[2;0.0]	B.1.2=[3;0.0001]	B.1.36.17=[4;0.002]	B.1=[3;0.0001]
I210F	210F	210		1	1	0	0	0	0	1	A.2=[1;0.0007]
I210S	210S	210		1	1	0	0	0	0	1	B.1.194=[1;0.0455]
N211S	211S	211		14	6	0	0	0	0	6	B.1.1.133=[1;0.0099]	B.1.1.279=[6;0.0049]	B.1.1.34=[3;0.0345]	B.1.1.74=[1;0.0001]	B.1.177.24=[1;0.0018]	B.1=[2;0.0]
N211D	211D	211		11	6	0	0	0	0	6	A.1=[2;0.0006]	B.1.1.222=[1;0.001]	B.1=[1;0.0]	B.15=[5;0.0833]	B.4=[1;0.0021]	B.5=[1;0.0385]
N211K	211K	211	N211K	6	4	0	0	0	0	4	B.1.1.222=[3;0.0029]	B.1.1.291=[1;0.0009]	B.1=[1;0.0]	B=[1;0.0002]
N211Y	211Y	211		16	3	1	0	0	1	2	B.1.1.175=[12;0.75]	B.1.427=[3;0.0037]	None=[1;0.0008]
N211T	211T	211		2	2	0	0	0	0	2	B.1.177=[1;0.0]	B.6.6=[1;0.0011]
N211H	211H	211		1	1	0	0	0	0	1	None=[1;0.0008]
L212I	212I	212		15	8	0	0	0	0	8	A.2=[1;0.0007]	B.1.1.74=[1;0.0001]	B.1.234=[5;0.003]	B.1.243=[1;0.0002]	B.1.258=[1;0.0002]	B.1=[3;0.0001]	B.4=[1;0.0021]	C.11=[2;0.0339]
L212S	212S	212		9	4	0	0	0	0	4	A.1=[1;0.0003]	B.1.1.10=[4;0.0041]	B.1.36=[3;0.0007]	None=[1;0.0008]
L212V	212V	212		12	2	0	0	0	0	2	A=[6;0.004]	None=[6;0.0046]
L212F	212F	212		1	1	0	0	0	0	1	B.1.1.7=[1;0.0]
V213L	213L	213		240	34	3	1	0	1	33	A.1=[2;0.0006]	A.1=[1;0.0003]	B.1.1.10=[5;0.0051]	B.1.1.162=[10;0.0023]	B.1.1.244=[1;0.0054]	B.1.1.25=[8;0.0302]	B.1.1.267=[1;0.0106]	B.1.1.28=[5;0.0048]	B.1.1.294=[2;0.0063]	B.1.1.64=[3;0.0059]	B.1.1.7=[6;0.0001]	B.1.1.70=[2;0.001]	B.1.1.74=[6;0.0003]	B.1.1.75=[6;0.0465]	B.1.1.94=[1;0.0357]	B.1.1=[1;0.0003]	B.1.139=[1;0.0008]	B.1.142=[12;0.0345]	B.1.160=[2;0.0001]	B.1.177.7=[1;0.0003]	B.1.177=[2;0.0]	B.1.2=[4;0.0002]	B.1.240=[3;0.0018]	B.1.241=[2;0.0049]	B.1.243=[4;0.001]	B.1.311=[5;0.0056]	B.1.370=[1;0.0079]	B.1.400=[1;0.0018]	B.1.95=[3;0.0938]	B.1.98=[1;0.0022]	B.1=[5;0.0001]	C.3=[131;1.0]	None=[1;0.0008]	None=[1;0.0008]
V213M	213M	213		16	11	0	0	0	0	11	A.1=[1;0.0003]	B.1.1.241=[1;0.0032]	B.1.1.38=[1;0.0039]	B.1.1.7=[3;0.0]	B.1.1=[1;0.0003]	B.1.160=[4;0.0003]	B.1.177=[1;0.0]	B.1.258=[1;0.0002]	B.1.8=[1;0.0016]	B.1.88=[1;0.0032]	B.1=[1;0.0]
V213A	213A	213		42	9	1	0	0	1	8	B.1.1.7=[5;0.0001]	B.1.1.74=[1;0.0001]	B.1.1.97=[2;0.0556]	B.1.142=[2;0.0057]	B.1.177.7=[1;0.0003]	B.1.36=[4;0.0009]	B.1.458=[9;1.0]	B.1.459=[14;0.1628]	B.1=[4;0.0001]
V213N	213N	213		12	2	0	0	0	0	2	A=[6;0.004]	None=[6;0.0046]
V213G	213G	213		8	2	0	0	0	0	2	B.1.1.1=[1;0.0001]	None=[7;0.0054]
V213E	213E	213		7	2	0	0	0	0	2	B.1.1.298=[6;0.0041]	B.1=[1;0.0]
V213F	213F	213		3	2	0	0	0	0	2	B.1.245=[1;0.0417]	B.1=[2;0.0]
V213D	213D	213		2	1	0	0	0	0	1	B.1.214=[2;0.0194]
V213I	213I	213		1	1	0	0	0	0	1	B.4=[1;0.0021]
R214L	214L	214		386	45	7	0	0	1	44	B.1.1.157=[1;0.0035]	B.1.1.162=[5;0.0012]	B.1.1.192=[3;0.0183]	B.1.1.214=[3;0.0006]	B.1.1.234=[1;0.0147]	B.1.1.25=[2;0.0075]	B.1.1.280=[1;0.0058]	B.1.1.291=[1;0.0009]	B.1.1.294=[1;0.0032]	B.1.1.317=[1;0.0017]	B.1.1.37=[1;0.0002]	B.1.1.39=[1;0.001]	B.1.1.44=[1;0.0016]	B.1.1.54=[4;0.0056]	B.1.1.59=[1;0.0053]	B.1.1.7=[97;0.0013]	B.1.1.74=[6;0.0003]	B.1.160=[1;0.0001]	B.1.177.21=[1;0.0001]	B.1.177.24=[28;0.0497]	B.1.177=[81;0.001]	B.1.2=[24;0.0009]	B.1.210=[6;0.0169]	B.1.221=[1;0.0002]	B.1.232=[1;0.002]	B.1.258=[1;0.0002]	B.1.350=[1;0.0038]	B.1.351=[1;0.0007]	B.1.36=[3;0.0007]	B.1.361=[1;0.0005]	B.1.363=[1;0.0015]	B.1.366=[1;0.0055]	B.1.367=[1;0.0014]	B.1.369=[2;0.0007]	B.1.371=[5;0.0066]	B.1.375=[3;0.0051]	B.1.379=[55;0.8333]	B.1.521=[1;0.0013]	B.1.523=[1;0.0039]
R214H	214H	214		46	21	1	0	0	0	21	A.1=[1;0.0003]	B.1.1.1=[2;0.0003]	B.1.1.134=[1;0.0063]	B.1.1.220=[1;0.0017]	B.1.1.315=[1;0.0002]	B.1.1.7=[1;0.0]	B.1.1.74=[1;0.0001]	B.1.1=[2;0.0007]	B.1.160=[1;0.0001]	B.1.177.15=[1;0.0006]	B.1.177.16=[3;0.0022]	B.1.177=[3;0.0]	B.1.2=[2;0.0001]	B.1.210=[1;0.0028]	B.1.221=[2;0.0004]	B.1.240=[1;0.0006]	B.1.283=[1;0.0132]	B.1.36=[10;0.0023]	B.1.404=[1;0.0024]	B.1.438=[1;0.0042]	B.1=[9;0.0002]
R214C	214C	214		8	7	0	0	0	0	7	B.1.1.1=[1;0.0001]	B.1.1.132=[1;0.0141]	B.1.1.7=[2;0.0]	B.1.1.70=[1;0.0005]	B.1.177=[1;0.0]	B.1.452=[1;0.0061]	B.1=[1;0.0]
R214S	214S	214		16	5	0	0	0	0	5	A=[6;0.004]	B.1.160=[1;0.0001]	B.1.438=[1;0.0042]	D.2=[2;0.0002]	None=[6;0.0046]
R214P	214P	214		6	2	0	0	0	0	2	B=[1;0.0002]	None=[5;0.0039]
R214G	214G	214		1	1	0	0	0	0	1	None=[1;0.0008]
D215Y	215Y	215		366	51	7	1	0	1	50	B.1.1.113=[1;0.0167]	B.1.1.16=[2;0.0339]	B.1.1.162=[1;0.0002]	B.1.1.214=[4;0.0008]	B.1.1.217=[2;0.0049]	B.1.1.222=[2;0.0019]	B.1.1.25=[4;0.0151]	B.1.1.255=[1;0.0031]	B.1.1.288=[1;0.0016]	B.1.1.306=[1;0.0007]	B.1.1.31=[1;0.0086]	B.1.1.311=[1;0.0004]	B.1.1.33=[1;0.0008]	B.1.1.50=[1;0.0016]	B.1.1.63=[1;0.0036]	B.1.1.7=[27;0.0004]	B.1.1.70=[5;0.0026]	B.1.1.74=[1;0.0001]	B.1.1.82=[2;0.0426]	B.1.1.89=[1;0.0049]	B.1.128=[1;0.001]	B.1.160=[1;0.0001]	B.1.177.16=[1;0.0007]	B.1.177.18=[1;0.0016]	B.1.177.21=[3;0.0004]	B.1.177.4=[9;0.0021]	B.1.177.5=[1;0.0014]	B.1.177.6=[35;0.0397]	B.1.177.7=[1;0.0003]	B.1.177=[14;0.0002]	B.1.2=[20;0.0008]	B.1.206=[1;0.0011]	B.1.216=[167;0.933]	B.1.221=[2;0.0004]	B.1.236=[2;0.0076]	B.1.36=[3;0.0007]	B.1.363=[1;0.0015]	B.1.369=[1;0.0003]	B.1.39=[1;0.0041]
D215H	215H	215		1316	41	4	1	1	0	41	A.1=[1;0.0003]	A.23.1=[1;0.0036]	B.1.1.127=[35;0.2108]	B.1.1.170=[2;0.0045]	B.1.1.216=[1;0.0028]	B.1.1.240=[4;0.0172]	B.1.1.251=[9;0.0687]	B.1.1.279=[2;0.0016]	B.1.1.284=[1;0.0001]	B.1.1.298=[1;0.0007]	B.1.1.304=[1;0.0008]	B.1.1.306=[3;0.0021]	B.1.1.316=[1;0.0029]	B.1.1.7=[1;0.0]	B.1.1.74=[2;0.0001]	B.1.1.97=[1;0.0278]	B.1.139=[1;0.0008]	B.1.166=[4;0.0312]	B.1.177.12=[1;0.0002]	B.1.177.19=[1;0.0018]	B.1.177.22=[4;0.0184]	B.1.177.8=[1;0.0009]	B.1.177=[1176;0.0149]	B.1.2=[6;0.0002]	B.1.235=[2;0.0018]	B.1.351=[12;0.0085]	B.1.36.18=[1;0.0016]	B.1.36=[1;0.0002]	B.1.366=[2;0.011]	B.1.369=[1;0.0003]	B.1.407=[2;0.069]	B.1.460=[1;0.0222]	B.1.517=[2;0.0036]	B.1.88=[1;0.0032]	B.1=[18;0.0003]	B.23=[1;0.007]	B.3=[1;0.0009]	B.40=[2;0.0007]	B=[1;0.0002]
D215G	215G	215		1396	25	5	1	1	1	24	A.1=[2;0.0006]	B.1.1.1=[2;0.0003]	B.1.1.182=[2;0.011]	B.1.1.70=[10;0.0052]	B.1.110.3=[1;0.005]	B.1.177=[2;0.0]	B.1.2=[3;0.0001]	B.1.207=[2;0.0069]	B.1.22=[50;0.0661]	B.1.235=[1;0.0009]	B.1.237=[1;0.0081]	B.1.243=[1;0.0002]	B.1.258.3=[12;0.0265]	B.1.258=[1;0.0002]	B.1.351=[1274;0.9055]	B.1.399=[1;0.0043]	B.1.429=[1;0.0005]	B.1.509=[1;0.0017]	B.1.526=[1;0.0036]	B.1.95=[1;0.0312]	B.1=[22;0.0004]	B.4=[1;0.0021]	B.6.3=[1;0.027]	B=[2;0.0004]	C.1.1=[1;0.02]
D215N	215N	215		24	10	0	0	0	0	10	A=[6;0.004]	B.1.1.151=[1;0.0028]	B.1.1.162=[2;0.0005]	B.1.1.243=[1;0.0105]	B.1.1.50=[3;0.0047]	B.1.1.7=[1;0.0]	B.1.1.74=[1;0.0001]	B.1.177=[1;0.0]	B.1=[2;0.0]	None=[6;0.0046]
D215V	215V	215		92	4	1	0	0	0	4	B.1.177=[89;0.0011]	B.1.36=[1;0.0002]	B.1=[1;0.0]	B.6=[1;0.001]
D215E	215E	215		3	3	0	0	0	0	3	B.1.1.7=[1;0.0]	B.40=[1;0.0004]	Unknown=[1;0.0006]
D215A	215A	215		7	2	0	0	0	0	2	B.1.1.7=[1;0.0]	B.1.177=[6;0.0001]
L216F	216F	216		341	37	4	1	0	0	37	B.1.1.1=[1;0.0001]	B.1.1.162=[58;0.0134]	B.1.1.220=[1;0.0017]	B.1.1.274=[2;0.0124]	B.1.1.284=[1;0.0001]	B.1.1.291=[2;0.0019]	B.1.1.304=[4;0.0031]	B.1.1.306=[1;0.0007]	B.1.1.315=[1;0.0002]	B.1.1.37=[1;0.0002]	B.1.1.44=[1;0.0016]	B.1.1.61=[12;0.1071]	B.1.1.7=[179;0.0025]	B.1.1.70=[1;0.0005]	B.1.1.74=[9;0.0005]	B.1.1.85=[1;0.0064]	B.1.1=[1;0.0003]	B.1.139=[2;0.0016]	B.1.151=[1;0.0111]	B.1.157=[1;0.0052]	B.1.160=[1;0.0001]	B.1.177.12=[1;0.0002]	B.1.177.15=[1;0.0006]	B.1.177.4=[1;0.0002]	B.1.177.9=[1;0.001]	B.1.177=[29;0.0004]	B.1.2=[7;0.0003]	B.1.258=[1;0.0002]	B.1.320=[1;0.0014]	B.1.349=[1;0.0028]	B.1.356=[1;0.0023]	B.1.36.28=[1;0.006]	B.1.474=[2;0.0132]	B.1.517=[1;0.0018]	B.1.69=[2;0.0741]	B.1=[9;0.0002]	D.2=[1;0.0001]
L216I	216I	216		9	6	0	0	0	0	6	B.1.1.7=[1;0.0]	B.1.36=[3;0.0007]	B.1.370=[1;0.0079]	B.1=[2;0.0]	B.4=[1;0.0021]	B.6.6=[1;0.0011]
L216P	216P	216		4	3	0	0	0	0	3	B.1.177.21=[1;0.0001]	B.1.177=[2;0.0]	B.1.243=[1;0.0002]
L216Y	216Y	216		1	1	0	0	0	0	1	A.1=[1;0.0003]
L216C	216C	216		1	1	0	0	0	0	1	B.6=[1;0.001]
L216H	216H	216		1	1	0	0	0	0	1	None=[1;0.0008]
P217S	217S	217		12	7	0	0	0	0	7	B.1.1.132=[1;0.0141]	B.1.1.214=[1;0.0002]	B.1.1.7=[4;0.0001]	B.1.177.5=[2;0.0028]	B.1.177=[1;0.0]	B.1.361=[1;0.0005]	B.1=[2;0.0]
P217H	217H	217		2	2	0	0	0	0	2	B.1.1.7=[1;0.0]	B.1.369=[1;0.0003]
P217L	217L	217		2	2	0	0	0	0	2	B.1.177=[1;0.0]	B.1=[1;0.0]
P217T	217T	217		1	1	0	0	0	0	1	B.40=[1;0.0004]
Q218H	218H	218		243	17	1	1	0	0	17	B.1.1.182=[2;0.011]	B.1.1.204=[3;0.03]	B.1.1.210=[1;0.0085]	B.1.1.222=[1;0.001]	B.1.1.281=[1;0.0016]	B.1.1.31=[1;0.0086]	B.1.1.7=[4;0.0001]	B.1.1.74=[2;0.0001]	B.1.146=[1;0.0034]	B.1.177.16=[1;0.0007]	B.1.177.4=[1;0.0002]	B.1.177=[218;0.0028]	B.1.2=[1;0.0]	B.1.236=[1;0.0038]	B.1.258=[1;0.0002]	B.1=[3;0.0001]	None=[1;0.0008]
Q218R	218R	218		20	13	0	0	0	0	13	B.1.1.159=[1;0.0053]	B.1.1.28=[1;0.001]	B.1.1.7=[2;0.0]	B.1.1.74=[1;0.0001]	B.1.160=[3;0.0002]	B.1.3=[1;0.0047]	B.1.36=[1;0.0002]	B.1.391=[1;0.0012]	B.1=[1;0.0]	B.15=[5;0.0833]	B.40=[1;0.0004]	B.5=[1;0.0385]	B=[1;0.0002]
Q218E	218E	218		33	7	1	0	0	0	7	A.3=[1;0.001]	B.1.1.7=[5;0.0001]	B.1.1.74=[1;0.0001]	B.1.2=[8;0.0003]	B.1.381=[14;0.1795]	B.1.414=[1;0.0119]	B.1=[3;0.0001]
Q218K	218K	218		4	4	0	0	0	0	4	B.1.1.214=[1;0.0002]	B.1.1.37=[1;0.0002]	B.1.2=[1;0.0]	B.1=[1;0.0]
Q218L	218L	218		5	3	0	0	0	0	3	A.1=[1;0.0003]	B.1.1.1=[1;0.0001]	B.1=[3;0.0001]
Q218P	218P	218		3	3	0	0	0	0	3	B.1.177.4=[1;0.0002]	B.1.177.4=[1;0.0002]	B.1.426=[1;0.0012]
Q218I	218I	218		12	2	0	0	0	0	2	A=[6;0.004]	None=[6;0.0046]
Q218S	218S	218		2	1	0	0	0	0	1	A.1=[2;0.0006]
Q218X	218X	218		1	1	0	0	0	0	1	B.1.88=[1;0.0032]
Q218V	218V	218		1	1	0	0	0	0	1	B.4=[1;0.0021]
G219S	219S	219		35	9	1	0	0	0	9	A.3=[1;0.001]	B.1.1.7=[3;0.0]	B.1.177.21=[1;0.0001]	B.1.177=[6;0.0001]	B.1.2=[12;0.0005]	B.1.243=[1;0.0002]	B.1.279=[1;0.0006]	B.1=[9;0.0002]	D.2=[1;0.0001]
G219D	219D	219		15	5	0	0	0	0	5	B.1.1.162=[9;0.0021]	B.1.1.208=[2;0.0142]	B.1.1.244=[1;0.0054]	B.1.1.304=[1;0.0008]	B.1.2=[2;0.0001]
G219V	219V	219		3	3	0	0	0	0	3	B.1.1.220=[1;0.0017]	B.1.1.28=[1;0.001]	B.6=[1;0.001]
G219C	219C	219		2	1	0	0	0	0	1	B.1.177.7=[2;0.0006]
G219F	219F	219		1	1	0	0	0	0	1	B.1.1.253=[1;0.0025]
G219I	219I	219		1	1	0	0	0	0	1	B.1.1.291=[1;0.0009]
F220L	220L	220		75	11	1	0	0	0	11	B.1.1.28=[1;0.001]	B.1.1.7=[1;0.0]	B.1.110=[1;0.0046]	B.1.160=[1;0.0001]	B.1.177.21=[1;0.0001]	B.1.177=[1;0.0]	B.1.22=[2;0.0026]	B.1.521=[62;0.0824]	B.1=[2;0.0]	B.1=[1;0.0]	B.1=[2;0.0]
F220I	220I	220		9	3	0	0	0	0	3	B.1.1.257=[1;0.0033]	B.1.177=[5;0.0001]	B.1=[3;0.0001]
F220V	220V	220		4	3	0	0	0	0	3	B.1.210=[2;0.0056]	B.1.258.20=[1;0.0233]	None=[1;0.0008]
F220E	220E	220		1	1	0	0	0	0	1	B.1.1.291=[1;0.0009]
S221L	221L	221		393	56	4	1	0	0	56	B.1.1.1=[2;0.0003]	B.1.1.10=[1;0.001]	B.1.1.101=[4;0.0126]	B.1.1.103=[1;0.0067]	B.1.1.117=[1;0.0114]	B.1.1.159=[1;0.0053]	B.1.1.161=[1;0.005]	B.1.1.162=[4;0.0009]	B.1.1.212=[1;0.0068]	B.1.1.213=[1;0.0189]	B.1.1.222=[1;0.001]	B.1.1.240=[5;0.0215]	B.1.1.277=[1;0.0009]	B.1.1.279=[1;0.0008]	B.1.1.281=[3;0.0048]	B.1.1.284=[1;0.0001]	B.1.1.291=[1;0.0009]	B.1.1.311=[3;0.0012]	B.1.1.315=[1;0.0002]	B.1.1.33=[1;0.0008]	B.1.1.37=[1;0.0002]	B.1.1.39=[2;0.002]	B.1.1.54=[2;0.0028]	B.1.1.7=[164;0.0023]	B.1.1.70=[1;0.0005]	B.1.1.74=[8;0.0004]	B.1.1=[1;0.0003]	B.1.128=[1;0.001]	B.1.160.7=[2;0.0031]	B.1.177.21=[6;0.0008]	B.1.177=[9;0.0001]	B.1.196=[1;0.0156]	B.1.2=[12;0.0005]	B.1.240=[2;0.0012]	B.1.243=[1;0.0002]	B.1.258.11=[4;0.0023]	B.1.258.17=[1;0.0023]	B.1.258.4=[2;0.0075]	B.1.258=[9;0.0015]
S221W	221W	221		7	5	0	0	0	0	5	B.1.225=[1;0.0109]	B.1.396=[1;0.0022]	B.1=[3;0.0001]	B.39=[1;0.0021]	B=[1;0.0002]
S221A	221A	221		10	4	0	0	0	0	4	B.1.1.7=[3;0.0]	B.1=[1;0.0]	B.15=[5;0.0833]	B.5=[1;0.0385]
S221P	221P	221		3	3	0	0	0	0	3	B.1.1.291=[1;0.0009]	B.1.391=[1;0.0012]	None=[1;0.0008]
S221K	221K	221		1	1	0	0	0	0	1	A.1=[1;0.0003]
S221F	221F	221		1	1	0	0	0	0	1	A.2=[1;0.0007]
S221T	221T	221		1	1	0	0	0	0	1	B.1.2=[1;0.0]
A222V	222V	222		112125	151	49	29	10	28	123	A.1=[2;0.0006]	A.2.3=[1;0.0048]	A.2=[14;0.0098]	A.20=[18;0.3158]	A=[1;0.0007]	B.1.1.1=[11;0.0014]	B.1.1.10=[2;0.002]	B.1.1.101=[1;0.0031]	B.1.1.107=[1;0.0079]	B.1.1.123=[1;0.0167]	B.1.1.134=[1;0.0063]	B.1.1.153=[1;0.0024]	B.1.1.157=[2;0.007]	B.1.1.162=[2;0.0005]	B.1.1.171=[1;0.0036]	B.1.1.177=[1;0.0125]	B.1.1.189=[3;0.0103]	B.1.1.196=[1;0.0057]	B.1.1.197=[1;0.0145]	B.1.1.20=[2;0.0274]	B.1.1.200=[1;0.0058]	B.1.1.220=[5;0.0083]	B.1.1.222=[1;0.001]	B.1.1.230=[1;0.0143]	B.1.1.241=[1;0.0032]	B.1.1.244=[1;0.0054]	B.1.1.247=[3;0.0038]	B.1.1.255=[3;0.0092]	B.1.1.263=[2;0.007]	B.1.1.279=[1;0.0008]	B.1.1.28=[2;0.0019]	B.1.1.284=[13;0.0019]	B.1.1.294=[1;0.0032]	B.1.1.297=[2;0.009]	B.1.1.301=[19;0.0234]	B.1.1.302=[1;0.0046]	B.1.1.304=[7;0.0054]	B.1.1.306=[6;0.0042]	B.1.1.31=[1;0.0086]
A222S	222S	222		42	15	1	0	0	0	15	A=[1;0.0007]	B.1.1.1=[1;0.0001]	B.1.1.127=[1;0.006]	B.1.1.304=[2;0.0015]	B.1.1.315=[1;0.0002]	B.1.1.7=[8;0.0001]	B.1.1.74=[1;0.0001]	B.1.1.80=[2;0.0155]	B.1.1=[1;0.0003]	B.1.2=[10;0.0004]	B.1.36.17=[2;0.001]	B.1.36=[2;0.0005]	B.1.524=[1;0.0052]	B.1=[7;0.0001]	D.2=[2;0.0002]
A222T	222T	222		13	8	0	0	0	0	8	A.2=[1;0.0007]	B.1.1.142=[2;0.0625]	B.1.234=[1;0.0006]	B.1.243=[3;0.0007]	B.1.416=[2;0.0046]	B.1=[2;0.0]	B=[1;0.0002]	None=[1;0.0008]
A222P	222P	222		5	4	0	0	0	0	4	A.1=[1;0.0003]	B.1.258.11=[1;0.0006]	B.1.258.3=[1;0.0022]	B.1=[2;0.0]
A222F	222F	222		7	2	0	0	0	0	2	B.1.177.21=[1;0.0001]	B.1.177=[6;0.0001]
A222I	222I	222		1	1	0	0	0	0	1	D.2=[1;0.0001]
L223S	223S	223		1	1	0	0	0	0	1	B.1.1.162=[1;0.0002]
L223X	223X	223		1	1	0	0	0	0	1	B.1.1.291=[1;0.0009]
L223I	223I	223		1	1	0	0	0	0	1	B.1.369=[1;0.0003]
E224Q	224Q	224		41	14	1	0	0	0	14	B.1.1.159=[1;0.0053]	B.1.1.294=[1;0.0032]	B.1.1.298=[1;0.0007]	B.1.1.37=[1;0.0002]	B.1.1.7=[2;0.0]	B.1.1.74=[1;0.0001]	B.1.109=[1;0.0769]	B.1.177=[9;0.0001]	B.1.2=[2;0.0001]	B.1.206=[7;0.0078]	B.1.234=[2;0.0012]	B.1.36=[1;0.0002]	B.1.88.1=[1;0.0063]	B.1=[11;0.0002]
E224K	224K	224		28	5	1	0	0	0	5	B.1.1.103=[1;0.0067]	B.1.1.162=[1;0.0002]	B.4=[1;0.0021]	B.5=[1;0.0385]	None=[24;0.0185]
E224G	224G	224		2	2	0	0	0	0	2	B.1.177.12=[1;0.0002]	B.6=[1;0.001]
E224X	224X	224		2	2	0	0	0	0	2	B.1=[1;0.0]	None=[1;0.0008]
E224R	224R	224		2	1	0	0	0	0	1	A.1=[2;0.0006]
E224I	224I	224		1	1	0	0	0	0	1	A.1=[1;0.0003]
E224V	224V	224		1	1	0	0	0	0	1	B.1=[1;0.0]
E224D	224D	224		1	1	0	0	0	0	1	B=[1;0.0002]
P225S	225S	225		1	1	0	0	0	0	1	B.1.2=[1;0.0]
P225L	225L	225		1	1	0	0	0	0	1	B.4=[1;0.0021]
P225R	225R	225		1	1	0	0	0	0	1	B=[1;0.0002]
L226F	226F	226		15	7	0	0	0	0	7	B.1.1.315=[1;0.0002]	B.1.1.7=[2;0.0]	B.1.177.8=[1;0.0009]	B.1.2=[2;0.0001]	B.1.234=[4;0.0024]	B.1.282=[4;0.0588]	B.1=[1;0.0]
L226I	226I	226		4	3	0	0	0	0	3	A.1=[2;0.0006]	B.4=[1;0.0021]	None=[1;0.0008]
L226V	226V	226		4	3	0	0	0	0	3	B.1.1.127=[1;0.006]	B.1.1.307=[1;0.0005]	B.1.1=[2;0.0007]
V227L	227L	227		118	14	2	0	0	0	14	A.1=[2;0.0006]	B.1.1.274=[1;0.0062]	B.1.1.7=[2;0.0]	B.1.177=[4;0.0001]	B.1.2=[15;0.0006]	B.1.247=[4;0.0889]	B.1.36.16=[1;0.0033]	B.1.36=[79;0.0181]	B.1.369=[1;0.0003]	B.1.509=[1;0.0017]	B.1=[5;0.0001]	B.4=[1;0.0021]	B.4=[1;0.0021]	I.1=[1;0.0145]
V227I	227I	227		18	8	0	0	0	0	8	B.1.1.214=[1;0.0002]	B.1.1.7=[2;0.0]	B.1.1.74=[1;0.0001]	B.1.177=[1;0.0]	B.1.2=[8;0.0003]	B.1.361=[2;0.0011]	B=[2;0.0004]	None=[1;0.0008]
V227A	227A	227		18	6	1	0	0	0	6	B.1.1.281=[2;0.0032]	B.1.1.291=[1;0.0009]	B.1.2=[3;0.0001]	B.1=[10;0.0002]	B=[1;0.0002]	None=[1;0.0008]
V227W	227W	227		1	1	0	0	0	0	1	A.1=[1;0.0003]
V227R	227R	227		1	1	0	0	0	0	1	B.1.1.162=[1;0.0002]
V227E	227E	227		1	1	0	0	0	0	1	B.1.234=[1;0.0006]
V227M	227M	227		1	1	0	0	0	0	1	None=[1;0.0008]
D228H	228H	228		16	11	0	0	0	0	11	B.1.1.284=[1;0.0001]	B.1.1.44=[1;0.0016]	B.1.1.7=[1;0.0]	B.1.128=[1;0.001]	B.1.160=[1;0.0001]	B.1.177=[2;0.0]	B.1.2=[2;0.0001]	B.1.206=[2;0.0022]	B.1.521=[1;0.0013]	B.1.98=[1;0.0022]	B.1=[3;0.0001]
D228Y	228Y	228		9	8	0	0	0	0	8	B.1.1.214=[1;0.0002]	B.1.1.7=[2;0.0]	B.1.177=[1;0.0]	B.1.2=[1;0.0]	B.1.40=[1;0.0192]	B.1.416=[1;0.0023]	B.1=[1;0.0]	None=[1;0.0008]
D228E	228E	228		17	4	0	0	0	0	4	A.3=[2;0.0021]	A=[6;0.004]	B.1.234=[1;0.0006]	None=[8;0.0062]
D228K	228K	228		5	4	0	0	0	0	4	A.1=[1;0.0003]	A.1=[2;0.0006]	B.1.1.291=[1;0.0009]	B.4=[1;0.0021]
D228N	228N	228		20	2	1	0	0	0	2	B.1.2=[1;0.0]	None=[19;0.0147]
D228A	228A	228		2	1	0	0	0	0	1	B.1.1.7=[2;0.0]
D228V	228V	228		2	1	0	0	0	0	1	B.1=[2;0.0]
D228Q	228Q	228		1	1	0	0	0	0	1	B.1.1.162=[1;0.0002]
D228I	228I	228		1	1	0	0	0	0	1	None=[1;0.0008]
L229F	229F	229		70	17	2	0	0	0	17	A.2=[1;0.0007]	B.1.1.161=[1;0.005]	B.1.1.214=[2;0.0004]	B.1.1.218=[1;0.0167]	B.1.1.294=[1;0.0032]	B.1.1.315=[2;0.0004]	B.1.1.54=[1;0.0014]	B.1.177.4=[3;0.0007]	B.1.177=[22;0.0003]	B.1.234=[1;0.0006]	B.1.258.2=[1;0.0045]	B.1.36.16=[1;0.0033]	B.1.36.22=[1;0.0027]	B.1.399=[2;0.0086]	B.1=[28;0.0005]	B.4=[1;0.0021]	None=[1;0.0008]
L229I	229I	229		12	2	0	0	0	0	2	A=[6;0.004]	None=[6;0.0046]
L229T	229T	229		1	1	0	0	0	0	1	B.1.1.162=[1;0.0002]
L229C	229C	229		1	1	0	0	0	0	1	B.1.1.291=[1;0.0009]
L229V	229V	229		1	1	0	0	0	0	1	B.1.234=[1;0.0006]
P230L	230L	230		5	5	0	0	0	0	5	B.1.1.162=[1;0.0002]	B.1.1.291=[1;0.0009]	B.1.160=[1;0.0001]	B.4=[1;0.0021]	B=[1;0.0002]
I231T	231T	231		9	7	0	0	0	0	7	B.1.1.33=[1;0.0008]	B.1.177=[2;0.0]	B.1.2=[1;0.0]	B.1.243=[1;0.0002]	B.1.258=[1;0.0002]	B.1.333=[2;0.0164]	B.1.426=[1;0.0012]
I231M	231M	231		9	6	0	0	0	0	6	B.1.1.74=[1;0.0001]	B.1.126=[1;0.0104]	B.1.2=[4;0.0002]	B.1.206=[1;0.0011]	B.1.363=[1;0.0015]	B.1=[1;0.0]
I231L	231L	231		10	5	0	0	0	0	5	A.1=[2;0.0006]	A.1=[1;0.0003]	B.1.1.138=[1;0.0061]	B.1.1.74=[5;0.0003]	None=[1;0.0008]
I231V	231V	231		4	3	0	0	0	0	3	B.1.1.291=[1;0.0009]	B.1.177=[2;0.0]	B.1.349=[1;0.0028]
I231A	231A	231		12	2	0	0	0	0	2	A=[6;0.004]	None=[6;0.0046]
I231Q	231Q	231		1	1	0	0	0	0	1	B.1.1.162=[1;0.0002]
G232C	232C	232		15	9	0	0	0	0	9	B.1.1.222=[1;0.001]	B.1.1.241=[2;0.0065]	B.1.1.315=[1;0.0002]	B.1.1.7=[2;0.0]	B.1.1.74=[3;0.0002]	B.1.160=[2;0.0001]	B.1.177=[2;0.0]	B.1=[1;0.0]	B=[1;0.0002]
G232V	232V	232		14	6	0	0	0	0	6	B.1.1.305=[2;0.0238]	B.1.1.63=[2;0.0072]	B.1.1.7=[2;0.0]	B.1.177=[4;0.0001]	B.1.258=[3;0.0005]	C.14=[1;0.0137]
G232S	232S	232		3	3	0	0	0	0	3	B.1.2=[1;0.0]	B.1.239=[1;0.0062]	B.1=[1;0.0]
G232X	232X	232		2	1	0	0	0	0	1	B.1.333=[2;0.0164]
G232K	232K	232		1	1	0	0	0	0	1	B.1.1.291=[1;0.0009]
G232R	232R	232		1	1	0	0	0	0	1	B.1.1.54=[1;0.0014]
I233V	233V	233		486	22	2	1	0	0	22	B.1.1.114=[4;0.1481]	B.1.1.159=[2;0.0105]	B.1.1.186=[1;0.0048]	B.1.1.208=[1;0.0071]	B.1.1.240=[1;0.0043]	B.1.1.29=[3;0.0155]	B.1.1.41=[2;0.013]	B.1.1.7=[3;0.0]	B.1.1.74=[416;0.0211]	B.1.1.8=[1;0.0016]	B.1.1=[1;0.0003]	B.1.160=[2;0.0001]	B.1.177.16=[1;0.0007]	B.1.177=[7;0.0001]	B.1.2=[1;0.0]	B.1.239=[1;0.0062]	B.1.340=[4;0.0513]	B.1.36=[1;0.0002]	B.1.438=[8;0.0335]	B.1=[22;0.0004]	I.1=[3;0.0435]	Unknown=[1;0.0006]
I233L	233L	233		3	1	0	0	0	0	1	A.1=[3;0.0009]
I233M	233M	233		2	1	0	0	0	0	1	B.1.36.17=[2;0.001]
I233A	233A	233		1	1	0	0	0	0	1	B.1.1.291=[1;0.0009]
I233S	233S	233		1	1	0	0	0	0	1	B.1.234=[1;0.0006]
I233R	233R	233		1	1	0	0	0	0	1	B.1.333=[1;0.0082]
N234Y	234Y	234		8	4	0	0	0	0	4	B.1.177=[4;0.0001]	B.1=[2;0.0]	B.1=[1;0.0]	B=[1;0.0002]
N234K	234K	234		3	3	0	0	0	0	3	B.1.1.7=[1;0.0]	B.1.177=[1;0.0]	B.1.2=[1;0.0]
N234S	234S	234		2	2	0	0	0	0	2	B.1.369=[1;0.0003]	None=[1;0.0008]
N234D	234D	234		2	2	0	0	0	0	2	B.1.429=[1;0.0005]	C.16=[1;0.0046]
N234E	234E	234		1	1	0	0	0	0	1	B.1.1.162=[1;0.0002]
I235T	235T	235		8	7	0	0	0	0	7	B.1.1.170=[1;0.0022]	B.1.1.281=[1;0.0016]	B.1.1.7=[2;0.0]	B.1.1.74=[1;0.0001]	B.1.160=[1;0.0001]	B.1.523=[1;0.0039]	B.1=[1;0.0]
I235N	235N	235		2	2	0	0	0	0	2	B.1.1.291=[1;0.0009]	B.6.6=[1;0.0011]
I235V	235V	235		2	2	0	0	0	0	2	B.1.160=[1;0.0001]	None=[1;0.0008]
I235F	235F	235		1	1	0	0	0	0	1	B.1.1.158=[1;0.0149]
I235P	235P	235		1	1	0	0	0	0	1	B.1.1.162=[1;0.0002]
T236S	236S	236		4	3	0	0	0	0	3	B.1.1.162=[1;0.0002]	B.1.1.175=[2;0.125]	B.6.6=[1;0.0011]
T236N	236N	236		1	1	0	0	0	0	1	B.1.1.291=[1;0.0009]
T236I	236I	236		1	1	0	0	0	0	1	B.1.1.7=[1;0.0]
R237K	237K	237		53	17	1	0	0	0	17	A=[6;0.004]	B.1.1.1=[11;0.0014]	B.1.1.291=[1;0.0009]	B.1.1.296=[2;0.0041]	B.1.1.307=[7;0.0033]	B.1.1.7=[3;0.0]	B.1.1.74=[1;0.0001]	B.1.160=[1;0.0001]	B.1.177=[5;0.0001]	B.1.237=[1;0.0081]	B.1.349=[1;0.0028]	B.1.36=[3;0.0007]	B.1.369=[1;0.0003]	B.1.429=[1;0.0005]	B.1.497=[2;0.0013]	None=[6;0.0046]	None=[1;0.0008]
R237S	237S	237		18	6	1	0	0	0	6	B.1.177=[2;0.0]	B.1.221=[1;0.0002]	B.1.239=[12;0.0741]	B.1.361=[1;0.0005]	B.1=[1;0.0]	B.4=[1;0.0021]
R237N	237N	237		1	1	0	0	0	0	1	A.1=[1;0.0003]
R237M	237M	237		1	1	0	0	0	0	1	B.1.1.214=[1;0.0002]
R237G	237G	237		1	1	0	0	0	0	1	B.1.1.7=[1;0.0]
R237T	237T	237		1	1	0	0	0	0	1	None=[1;0.0008]
F238L	238L	238		2	2	0	0	0	0	2	A.2.4=[1;0.0055]	B.1.1.162=[1;0.0002]
F238A	238A	238		1	1	0	0	0	0	1	B.1.1.291=[1;0.0009]
F238I	238I	238		1	1	0	0	0	0	1	None=[1;0.0008]
F238V	238V	238		1	1	0	0	0	0	1	None=[1;0.0008]
Q239K	239K	239		22	5	1	0	0	0	5	A.1=[1;0.0003]	B.1.1.291=[1;0.0009]	B.1.1.8=[1;0.0016]	B.1.1=[18;0.0063]	B.4=[1;0.0021]
Q239R	239R	239		16	5	0	0	0	0	5	A=[6;0.004]	B.1.1.237=[1;0.0026]	B.1=[1;0.0]	B.6=[2;0.0021]	None=[6;0.0046]
Q239H	239H	239		6	4	0	0	0	0	4	B.1.1.7=[2;0.0]	B.1.177=[2;0.0]	B.1=[1;0.0]	B.1=[1;0.0]
Q239X	239X	239		2	2	0	0	0	0	2	A.2.4=[1;0.0055]	B.1=[1;0.0]
Q239L	239L	239		1	1	0	0	0	0	1	B.1.351=[1;0.0007]
Q239Y	239Y	239		1	1	0	0	0	0	1	B.1=[1;0.0]
Q239P	239P	239		1	1	0	0	0	0	1	None=[1;0.0008]
T240I	240I	240		221	40	4	1	0	0	40	A.1=[1;0.0003]	A.23.1=[1;0.0036]	A=[1;0.0007]	B.1.1.1=[3;0.0004]	B.1.1.158=[1;0.0149]	B.1.1.220=[2;0.0033]	B.1.1.269=[1;0.0016]	B.1.1.304=[1;0.0008]	B.1.1.311=[5;0.0019]	B.1.1.315=[3;0.0007]	B.1.1.7=[25;0.0003]	B.1.1.71=[1;0.0064]	B.1.1.74=[2;0.0001]	B.1.146=[1;0.0034]	B.1.160=[4;0.0003]	B.1.177.10=[1;0.0012]	B.1.177.12=[1;0.0002]	B.1.177=[107;0.0014]	B.1.2=[18;0.0007]	B.1.229=[4;0.0435]	B.1.234=[1;0.0006]	B.1.236=[1;0.0038]	B.1.258=[1;0.0002]	B.1.279=[1;0.0006]	B.1.304=[1;0.0244]	B.1.311=[1;0.0011]	B.1.321=[1;0.04]	B.1.325=[4;0.0123]	B.1.351=[1;0.0007]	B.1.36.28=[2;0.012]	B.1.36=[3;0.0007]	B.1.369=[1;0.0003]	B.1.411=[1;0.0111]	B.1.429=[1;0.0005]	B.1.439=[1;0.0345]	B.1.526=[1;0.0036]	B.1=[11;0.0002]	B.40=[2;0.0007]	B=[1;0.0002]
T240S	240S	240		46	3	1	0	0	0	3	B.1.177=[38;0.0005]	B.1=[1;0.0]	None=[7;0.0054]
T240V	240V	240		2	2	0	0	0	0	2	A.1=[1;0.0003]	B.4=[1;0.0021]
T240P	240P	240		2	2	0	0	0	0	2	B.1=[1;0.0]	None=[1;0.0008]
T240A	240A	240		2	1	0	0	0	0	1	B.1.2=[2;0.0001]
T240N	240N	240		2	1	0	0	0	0	1	B.1=[2;0.0]
T240L	240L	240		1	1	0	0	0	0	1	B.1.1.291=[1;0.0009]
L241V	241V	241		3	3	0	0	0	0	3	A.1=[1;0.0003]	B.4=[1;0.0021]	B.40=[1;0.0004]
L241S	241S	241		3	3	0	0	0	0	3	B.1.1.291=[1;0.0009]	B.1.177.4=[1;0.0002]	B.1.206=[1;0.0011]
L241I	241I	241		2	2	0	0	0	0	2	B.1.36=[1;0.0002]	B.1=[1;0.0]
L241M	241M	241		1	1	0	0	0	0	1	B.1.351=[1;0.0007]
L242F	242F	242		59	18	3	0	0	0	18	A.2.4=[1;0.0055]	B.1.1.166=[14;0.1429]	B.1.1.222=[2;0.0019]	B.1.1.7=[1;0.0]	B.1.160=[1;0.0001]	B.1.177.18=[1;0.0016]	B.1.177=[1;0.0]	B.1.2=[5;0.0002]	B.1.221=[1;0.0002]	B.1.320=[1;0.0014]	B.1.361=[1;0.0005]	B.1.369=[3;0.001]	B.1.391=[11;0.0127]	B.1.415=[1;0.0167]	B.1.424=[1;0.0083]	B.1.470=[2;0.0183]	B.1=[11;0.0002]	B.4=[1;0.0021]
L242P	242P	242		26	11	0	0	0	0	11	A.12=[1;0.1667]	B.1.1.135=[7;0.0224]	B.1.1.145=[1;0.0238]	B.1.1.162=[1;0.0002]	B.1.1.304=[1;0.0008]	B.1.1.74=[4;0.0002]	B.1.177.10=[3;0.0037]	B.1.177=[3;0.0]	B.1.351=[1;0.0007]	B.1=[3;0.0001]	P.2=[1;0.0025]
L242I	242I	242		37	4	1	0	0	0	4	B.1.1.182=[1;0.0055]	B.1.1.7=[9;0.0001]	B.1.177.21=[26;0.0033]	B.1.177=[1;0.0]
L242C	242C	242		1	1	0	0	0	0	1	B.1.351=[1;0.0007]
L242M	242M	242		1	1	0	0	0	0	1	B.4=[1;0.0021]
L242R	242R	242		1	1	0	0	0	0	1	D.2=[1;0.0001]
A243S	243S	243		209	43	6	0	0	0	43	B.1.1.1=[1;0.0001]	B.1.1.105=[1;0.0069]	B.1.1.212=[2;0.0137]	B.1.1.228=[1;0.0055]	B.1.1.237=[2;0.0052]	B.1.1.269=[1;0.0016]	B.1.1.274=[1;0.0062]	B.1.1.277=[4;0.0036]	B.1.1.284=[1;0.0001]	B.1.1.304=[1;0.0008]	B.1.1.306=[2;0.0014]	B.1.1.32=[1;0.0217]	B.1.1.7=[29;0.0004]	B.1.1.74=[2;0.0001]	B.1.1.8=[3;0.0047]	B.1.1=[1;0.0003]	B.1.139=[48;0.0382]	B.1.160=[5;0.0003]	B.1.177.14=[2;0.0136]	B.1.177=[15;0.0002]	B.1.2=[8;0.0003]	B.1.214=[5;0.0485]	B.1.23=[1;0.0063]	B.1.232=[2;0.0039]	B.1.240=[1;0.0006]	B.1.241=[2;0.0049]	B.1.243=[3;0.0007]	B.1.258=[2;0.0003]	B.1.265=[6;0.0193]	B.1.36=[1;0.0002]	B.1.361=[14;0.0075]	B.1.366=[1;0.0055]	B.1.367=[1;0.0014]	B.1.400=[13;0.0231]	B.1.429=[5;0.0025]	B.1.459=[1;0.0116]	B.1.499=[1;0.0035]	B.1.88=[1;0.0032]	B.1=[12;0.0002]
A243V	243V	243		51	17	1	0	0	0	17	A.1=[1;0.0003]	B.1.1.164=[4;0.0203]	B.1.1.214=[1;0.0002]	B.1.1.228=[3;0.0165]	B.1.1.7=[17;0.0002]	B.1.1=[1;0.0003]	B.1.177.12=[2;0.0005]	B.1.177.15=[1;0.0006]	B.1.177.21=[1;0.0001]	B.1.177=[7;0.0001]	B.1.2=[1;0.0]	B.1.258=[1;0.0002]	B.1.36.17=[1;0.0005]	B.1.36=[1;0.0002]	B.1.429=[3;0.0015]	B.1=[5;0.0001]	B.40=[1;0.0004]
A243T	243T	243		14	5	0	0	0	0	5	A.1=[1;0.0003]	A=[5;0.0034]	B.1.1.70=[1;0.0005]	B.4=[1;0.0021]	None=[6;0.0046]
A243D	243D	243		4	2	0	0	0	0	2	B.1.1.7=[2;0.0]	None=[2;0.0015]
A243P	243P	243		3	2	0	0	0	0	2	B.1.1.74=[1;0.0001]	B.1=[2;0.0]
A243H	243H	243		1	1	0	0	0	0	1	B.1=[1;0.0]
L244F	244F	244		23	9	1	0	0	0	9	A.1=[1;0.0003]	B.1.1.10=[1;0.001]	B.1.1.170=[1;0.0022]	B.1.177=[14;0.0002]	B.1.2=[1;0.0]	B.1.289=[1;0.0035]	B.1=[2;0.0]	B.1=[1;0.0]	B.11=[1;0.0022]
L244S	244S	244		10	9	0	0	0	0	9	B.1.1.28=[1;0.001]	B.1.1.7=[2;0.0]	B.1.177=[1;0.0]	B.1.2=[1;0.0]	B.1.221=[1;0.0002]	B.1.351=[1;0.0007]	B.1.351=[1;0.0007]	B.1.427=[1;0.0013]	B.1=[1;0.0]
L244V	244V	244		9	4	0	0	0	0	4	B.1.1.162=[1;0.0002]	B.1.1.7=[2;0.0]	B.1.351=[5;0.0036]	None=[1;0.0008]
L244I	244I	244		12	3	0	0	0	0	3	A=[5;0.0034]	B.1.351=[1;0.0007]	None=[6;0.0046]
L244Q	244Q	244		1	1	0	0	0	0	1	A.2=[1;0.0007]
L244X	244X	244		1	1	0	0	0	0	1	B.1.1.54=[1;0.0014]
L244R	244R	244		1	1	0	0	0	0	1	B.1=[1;0.0]
L244M	244M	244		1	1	0	0	0	0	1	B.4=[1;0.0021]
H245Y	245Y	245		618	45	6	2	0	1	44	B.1.1.187=[1;0.0104]	B.1.1.214=[1;0.0002]	B.1.1.28=[2;0.0019]	B.1.1.296=[2;0.0041]	B.1.1.298=[2;0.0014]	B.1.1.307=[1;0.0005]	B.1.1.308=[1;0.0122]	B.1.1.311=[1;0.0004]	B.1.1.33=[1;0.0008]	B.1.1.7=[128;0.0018]	B.1.1.70=[6;0.0031]	B.1.1.74=[4;0.0002]	B.1.1.8=[1;0.0016]	B.1.1=[3;0.001]	B.1.108=[1;0.0068]	B.1.139=[1;0.0008]	B.1.160=[2;0.0001]	B.1.165=[1;0.0115]	B.1.173=[1;0.0278]	B.1.177.21=[3;0.0004]	B.1.177.4=[5;0.0012]	B.1.177.8=[1;0.0009]	B.1.177=[78;0.001]	B.1.2=[12;0.0005]	B.1.221=[1;0.0002]	B.1.240=[3;0.0018]	B.1.243=[3;0.0007]	B.1.258.11=[1;0.0006]	B.1.258=[5;0.0009]	B.1.289=[271;0.9443]	B.1.298=[2;0.0156]	B.1.311=[1;0.0011]	B.1.351=[1;0.0007]	B.1.369=[12;0.004]	B.1.413=[1;0.0052]	B.1.427=[1;0.0013]	B.1.429=[1;0.0005]	B.1.448=[1;0.0088]	B.1.515=[2;0.0312]
H245R	245R	245		39	9	2	0	0	0	9	A.1=[5;0.0016]	A=[2;0.0013]	B.1.1.311=[11;0.0042]	B.1.1.7=[10;0.0001]	B.1.160=[1;0.0001]	B.1.189=[1;0.0026]	B.1.2=[7;0.0003]	B.1.36=[1;0.0002]	Unknown=[1;0.0006]
H245N	245N	245		13	4	0	0	0	0	4	B.1.1.1=[1;0.0001]	B.1.1.50=[9;0.014]	B.1.165=[1;0.0115]	B.1=[2;0.0]
H245X	245X	245		3	2	0	0	0	0	2	A.1=[2;0.0006]	B.1.351=[1;0.0007]
H245D	245D	245		2	2	0	0	0	0	2	B.1.2=[1;0.0]	B.1=[1;0.0]
H245L	245L	245		2	2	0	0	0	0	2	B.1.351=[1;0.0007]	B.1.351=[1;0.0007]
H245P	245P	245		1	1	0	0	0	0	1	B.1.1.7=[1;0.0]
H245S	245S	245		1	1	0	0	0	0	1	B.1.351=[1;0.0007]
R246T	246T	246		19	13	0	0	0	0	13	B.1.1.127=[1;0.006]	B.1.1.162=[1;0.0002]	B.1.1.284=[1;0.0001]	B.1.1.296=[1;0.002]	B.1.1.74=[1;0.0001]	B.1.160=[2;0.0001]	B.1.177.15=[1;0.0006]	B.1.177.5=[2;0.0028]	B.1.177=[3;0.0]	B.1.234=[1;0.0006]	B.1.311=[1;0.0011]	B.1.36.12=[1;0.01]	C.11=[3;0.0508]
R246I	246I	246		122	10	1	1	0	0	10	B.1.1.7=[3;0.0]	B.1.177.19=[1;0.0018]	B.1.177=[5;0.0001]	B.1.199=[1;0.0061]	B.1.2=[1;0.0]	B.1.258.11=[1;0.0006]	B.1.351=[100;0.0711]	B.1.428=[1;0.0025]	B.1=[7;0.0001]	None=[2;0.0015]
R246K	246K	246		30	9	1	0	0	0	9	B.1.1.10=[1;0.001]	B.1.1.208=[1;0.0071]	B.1.1.281=[1;0.0016]	B.1.1.7=[16;0.0002]	B.1.1.8=[1;0.0016]	B.1.177.20=[2;0.0036]	B.1.235=[1;0.0009]	B.1.351=[6;0.0043]	B.1.468=[1;0.0145]
R246S	246S	246		9	7	0	0	0	0	7	A.1=[2;0.0006]	B.1.1.37=[1;0.0002]	B.1.177=[1;0.0]	B.1.36=[1;0.0002]	B.1=[2;0.0]	B.4=[1;0.0021]	B.40=[1;0.0004]
R246G	246G	246		5	2	0	0	0	0	2	B.1.1.7=[4;0.0001]	B.1.177=[1;0.0]
R246N	246N	246		1	1	0	0	0	0	1	A.1=[1;0.0003]
R246E	246E	246		1	1	0	0	0	0	1	B.1.1.74=[1;0.0001]
S247N	247N	247		28	12	0	0	0	0	12	A.1=[1;0.0003]	A.2.3=[1;0.0048]	B.1.1.296=[2;0.0041]	B.1.1.304=[5;0.0038]	B.1.1.50=[2;0.0031]	B.1.1.7=[1;0.0]	B.1.177=[1;0.0]	B.1.2=[3;0.0001]	B.1.258=[4;0.0007]	B.1.351=[2;0.0014]	B.1=[4;0.0001]	None=[2;0.0015]
S247G	247G	247		48	11	1	0	0	1	10	A.1=[2;0.0006]	A=[5;0.0034]	B.1.1.284=[1;0.0001]	B.1.1.7=[3;0.0]	B.1.177.15=[2;0.0011]	B.1.2=[1;0.0]	B.1.324=[2;0.0112]	B.1.337=[1;0.0169]	B.1.362=[2;0.0049]	B.1.77=[23;0.9583]	None=[6;0.0046]
S247I	247I	247		15	10	0	0	0	0	10	B.1.1.1=[1;0.0001]	B.1.1.312=[1;0.0022]	B.1.1.7=[4;0.0001]	B.1.177.21=[1;0.0001]	B.1.313=[1;0.0041]	B.1.319=[1;0.0036]	B.1.451=[1;0.0156]	B.1.88=[2;0.0064]	B.1=[2;0.0]	None=[1;0.0008]
S247R	247R	247	S247R	12	4	0	0	0	0	4	B.1.1.7=[2;0.0]	B.1.260=[1;0.0041]	B=[8;0.0015]	B=[1;0.0002]
S247C	247C	247		1	1	0	0	0	0	1	B.1.1.33=[1;0.0008]
S247X	247X	247		1	1	0	0	0	0	1	B.1.351=[1;0.0007]
Y248H	248H	248		37	11	2	0	0	0	11	A.1=[1;0.0003]	B.1.1.1=[1;0.0001]	B.1.1.105=[14;0.0966]	B.1.1.189=[1;0.0034]	B.1.1.25=[1;0.0038]	B.1.1.7=[10;0.0001]	B.1.160=[2;0.0001]	B.1.177.12=[1;0.0002]	B.1.2=[1;0.0]	B.1.333=[1;0.0082]	B.1=[4;0.0001]
Y248S	248S	248		9	3	0	0	0	0	3	A.1=[1;0.0003]	B.1.258=[4;0.0007]	B.1=[4;0.0001]
Y248D	248D	248		11	2	0	0	0	0	2	A=[5;0.0034]	None=[6;0.0046]
Y248C	248C	248		2	2	0	0	0	0	2	B.1.1.7=[1;0.0]	B.1=[1;0.0]
Y248F	248F	248		2	1	0	0	0	0	1	B.1.177=[2;0.0]
Y248Q	248Q	248		1	1	0	0	0	0	1	A.1=[1;0.0003]
Y248P	248P	248		1	1	0	0	0	0	1	None=[1;0.0008]
L249S	249S	249		72	12	2	0	0	0	12	B.1.1.162=[2;0.0005]	B.1.1.37=[1;0.0002]	B.1.1.74=[5;0.0003]	B.1.111=[5;0.0231]	B.1.160=[28;0.0019]	B.1.2=[20;0.0008]	B.1.258=[1;0.0002]	B.1.429=[1;0.0005]	B.1=[4;0.0001]	B.40=[1;0.0004]	None=[1;0.0008]	Unknown=[3;0.0018]
L249F	249F	249		20	10	0	0	0	0	10	B.1.1.141=[1;0.003]	B.1.1.311=[1;0.0004]	B.1.1.33=[2;0.0016]	B.1.1.7=[6;0.0001]	B.1.1.74=[2;0.0001]	B.1.2=[1;0.0]	B.1.362=[1;0.0024]	B.1.426=[4;0.0049]	B=[1;0.0002]	Unknown=[1;0.0006]
L249P	249P	249		12	3	0	0	0	0	3	A.1=[1;0.0003]	A=[5;0.0034]	None=[6;0.0046]
L249A	249A	249		2	1	0	0	0	0	1	A.1=[2;0.0006]
L249Q	249Q	249		1	1	0	0	0	0	1	B.4=[1;0.0021]
L249C	249C	249		1	1	0	0	0	0	1	None=[1;0.0008]
T250I	250I	250		25	10	0	0	0	0	10	B.1.1.304=[1;0.0008]	B.1.1.50=[1;0.0016]	B.1.1.7=[2;0.0]	B.1.1.74=[1;0.0001]	B.1.177=[1;0.0]	B.1.2=[9;0.0003]	B.1.311=[1;0.0011]	B.1.325=[5;0.0154]	B.1.429=[1;0.0005]	B.1=[3;0.0001]
T250N	250N	250		21	6	1	0	0	0	6	B.1.1.1=[3;0.0004]	B.1.1.257=[2;0.0067]	B.1.1.28=[1;0.001]	B.1.1.315=[13;0.0029]	B.1.1.7=[1;0.0]	B.4=[1;0.0021]
T250M	250M	250		14	3	0	0	0	0	3	A.1=[2;0.0006]	A=[6;0.004]	None=[6;0.0046]
T250A	250A	250		3	2	0	0	0	0	2	B.1.1.37=[1;0.0002]	B.1=[2;0.0]
T250S	250S	250		7	1	0	0	0	0	1	B.1.177=[7;0.0001]
T250L	250L	250		1	1	0	0	0	0	1	A.1=[1;0.0003]
T250F	250F	250		1	1	0	0	0	0	1	None=[1;0.0008]
P251L	251L	251		123	16	3	0	0	1	15	B.1.1.244=[1;0.0054]	B.1.1.249=[14;1.0]	B.1.1.280=[3;0.0173]	B.1.1.291=[1;0.0009]	B.1.1.47=[2;0.018]	B.1.1.7=[12;0.0002]	B.1.110.3=[1;0.005]	B.1.139=[1;0.0008]	B.1.160=[76;0.0053]	B.1.177.7=[1;0.0003]	B.1.177=[3;0.0]	B.1.243=[2;0.0005]	B.1.258.10=[1;0.0087]	B.1.36=[1;0.0002]	B.1=[3;0.0001]	D.2=[1;0.0001]
P251H	251H	251		82	14	3	0	0	0	14	B.1.1.103=[2;0.0134]	B.1.1.104=[1;0.0115]	B.1.1.141=[1;0.003]	B.1.1.162=[1;0.0002]	B.1.1.261=[1;0.0074]	B.1.1.28=[1;0.001]	B.1.1.7=[3;0.0]	B.1.177=[21;0.0003]	B.1.2=[2;0.0001]	B.1.239=[24;0.1481]	B.1.243=[17;0.0041]	B.1.409=[1;0.003]	B.1=[6;0.0001]	B=[1;0.0002]
P251S	251S	251		174	13	1	1	0	0	13	A.1=[1;0.0003]	B.1.1.141=[1;0.003]	B.1.1.44=[1;0.0016]	B.1.1.7=[1;0.0]	B.1.1.74=[1;0.0001]	B.1.177.10=[1;0.0012]	B.1.177=[1;0.0]	B.1.2=[161;0.0061]	B.1.234=[1;0.0006]	B.1.302=[1;0.0096]	B.1=[2;0.0]	B.40=[1;0.0004]	B=[1;0.0002]
P251T	251T	251		7	3	0	0	0	0	3	B.1.1.284=[1;0.0001]	B.1.221=[5;0.0009]	B.4=[1;0.0021]
P251R	251R	251		2	2	0	0	0	0	2	B.1.1.105=[1;0.0069]	B.1.1.74=[1;0.0001]
P251F	251F	251		2	1	0	0	0	0	1	A.1=[2;0.0006]
P251Q	251Q	251		1	1	0	0	0	0	1	A.1=[1;0.0003]
G252V	252V	252		96	14	3	0	0	0	14	B.1.1.282=[2;0.0041]	B.1.1.7=[5;0.0001]	B.1.1=[1;0.0003]	B.1.160=[1;0.0001]	B.1.177.4=[6;0.0014]	B.1.177=[4;0.0001]	B.1.2=[12;0.0005]	B.1.240=[1;0.0006]	B.1.243=[1;0.0002]	B.1.258=[4;0.0007]	B.1.351=[1;0.0007]	B.1.404=[1;0.0024]	B.1.428=[26;0.0653]	B.1.517=[31;0.0565]
G252S	252S	252		27	13	0	0	0	0	13	A.1=[2;0.0006]	B.1.1.162=[1;0.0002]	B.1.1.286=[2;0.0059]	B.1.1.37=[1;0.0002]	B.1.1.41=[7;0.0455]	B.1.1.50=[3;0.0047]	B.1.1.7=[1;0.0]	B.1.177.4=[1;0.0002]	B.1.177=[3;0.0]	B.1.2=[1;0.0]	B.1.369=[1;0.0003]	B.1=[3;0.0001]	B.4=[1;0.0021]
G252D	252D	252		20	9	1	0	0	0	9	B.1.1.284=[2;0.0003]	B.1.1.288=[1;0.0016]	B.1.1.7=[1;0.0]	B.1.1.74=[1;0.0001]	B.1.139=[2;0.0016]	B.1.160=[1;0.0001]	B.1.177.16=[1;0.0007]	B.1.177=[10;0.0001]	B.1.36=[1;0.0002]
G252N	252N	252		11	2	0	0	0	0	2	A=[5;0.0034]	None=[6;0.0046]
G252A	252A	252		1	1	0	0	0	0	1	A.1=[1;0.0003]
D253G	253G	253		1518	34	10	3	0	2	32	B.1.1.1=[25;0.0032]	B.1.1.176=[1;0.004]	B.1.1.184=[2;0.0161]	B.1.1.216=[2;0.0056]	B.1.1.220=[2;0.0033]	B.1.1.227=[1;0.004]	B.1.1.247=[6;0.0076]	B.1.1.251=[1;0.0076]	B.1.1.303=[1;0.0029]	B.1.1.317=[1;0.0017]	B.1.1.33=[4;0.0033]	B.1.1.40=[2;0.0541]	B.1.1.7=[15;0.0002]	B.1.1.74=[14;0.0007]	B.1.177.20=[1;0.0018]	B.1.177.4=[79;0.0183]	B.1.177=[7;0.0001]	B.1.2=[3;0.0001]	B.1.221=[2;0.0004]	B.1.240=[52;0.0311]	B.1.241=[2;0.0049]	B.1.243=[6;0.0014]	B.1.258=[3;0.0005]	B.1.3=[15;0.0704]	B.1.313=[117;0.4815]	B.1.319=[1;0.0036]	B.1.361=[1;0.0005]	B.1.363=[1;0.0015]	B.1.38=[2;0.0513]	B.1.426=[811;0.9951]	B.1.487=[1;0.0263]	B.1.517=[1;0.0018]	B.1.526=[279;0.9929]	B.1=[57;0.0011]
D253N	253N	253		49	17	1	0	0	0	17	A.1=[1;0.0003]	A=[5;0.0034]	B.1.1.1=[2;0.0003]	B.1.1.229=[1;0.0088]	B.1.1.281=[1;0.0016]	B.1.1.44=[9;0.0145]	B.1.1.7=[12;0.0002]	B.1.177=[2;0.0]	B.1.2=[2;0.0001]	B.1.258.8=[1;0.0033]	B.1.258=[1;0.0002]	B.1.36.17=[1;0.0005]	B.15=[1;0.0167]	B.4=[1;0.0021]	B.5=[1;0.0385]	B=[2;0.0004]	None=[6;0.0046]
D253Y	253Y	253		37	9	1	0	0	0	9	A.1=[7;0.0022]	A.20=[18;0.3158]	B.1.1.51=[1;0.0018]	B.1.177.12=[3;0.0007]	B.1.177=[1;0.0]	B.1.2=[2;0.0001]	B.1.243=[1;0.0002]	B.1.36.17=[1;0.0005]	B.1=[3;0.0001]
D253A	253A	253		7	5	0	0	0	0	5	B.1.177=[1;0.0]	B.1.2=[1;0.0]	B.1.245=[3;0.125]	B.1.521=[1;0.0013]	B.3=[1;0.0009]
D253V	253V	253		15	4	1	0	0	0	4	B.1.120=[1;0.0077]	B.1.2=[11;0.0004]	B.1.426=[2;0.0025]	B.1=[1;0.0]
D253K	253K	253		6	2	0	0	0	0	2	A.1=[2;0.0006]	B.15=[4;0.0667]
S254F	254F	254		707	83	9	1	0	0	83	A.1=[2;0.0006]	B.1.1.1=[7;0.0009]	B.1.1.103=[1;0.0067]	B.1.1.110=[2;0.2857]	B.1.1.141=[7;0.021]	B.1.1.159=[1;0.0053]	B.1.1.162=[1;0.0002]	B.1.1.184=[7;0.0565]	B.1.1.196=[1;0.0057]	B.1.1.236=[1;0.01]	B.1.1.241=[1;0.0032]	B.1.1.279=[2;0.0016]	B.1.1.288=[3;0.0047]	B.1.1.294=[1;0.0032]	B.1.1.299=[1;0.0127]	B.1.1.302=[2;0.0091]	B.1.1.304=[4;0.0031]	B.1.1.306=[1;0.0007]	B.1.1.307=[6;0.0028]	B.1.1.31=[1;0.0086]	B.1.1.311=[1;0.0004]	B.1.1.315=[1;0.0002]	B.1.1.37=[1;0.0002]	B.1.1.39=[1;0.001]	B.1.1.4=[4;0.007]	B.1.1.40=[2;0.0541]	B.1.1.50=[2;0.0031]	B.1.1.64=[1;0.002]	B.1.1.7=[30;0.0004]	B.1.1.70=[1;0.0005]	B.1.1.74=[31;0.0016]	B.1.1=[1;0.0003]	B.1.128=[1;0.001]	B.1.139=[7;0.0056]	B.1.160=[19;0.0013]	B.1.166=[1;0.0078]	B.1.177.14=[1;0.0068]	B.1.177.16=[2;0.0015]	B.1.177.17=[3;0.0029]
S254Y	254Y	254		20	4	1	0	0	0	4	B.1.1.44=[1;0.0016]	B.1.1.8=[1;0.0016]	B.1.1=[1;0.0003]	B.1.160=[17;0.0012]
S254P	254P	254		5	3	0	0	0	0	3	B.1.1.86=[1;0.0208]	B.1.177.10=[3;0.0037]	B.1.234=[1;0.0006]
S254L	254L	254		6	2	0	0	0	0	2	B.15=[5;0.0833]	B.5=[1;0.0385]
S254A	254A	254		2	2	0	0	0	0	2	B.1.177=[1;0.0]	B.1=[1;0.0]
S254T	254T	254		2	1	0	0	0	0	1	A.1=[2;0.0006]
S254I	254I	254		1	1	0	0	0	0	1	B.1.1.162=[1;0.0002]
S254C	254C	254		1	1	0	0	0	0	1	B.1.1.74=[1;0.0001]
S255F	255F	255		1005	70	10	2	0	2	68	A.1=[1;0.0003]	A.2=[1;0.0007]	A=[5;0.0034]	B.1.1.1=[548;0.0706]	B.1.1.162=[2;0.0005]	B.1.1.164=[1;0.0051]	B.1.1.214=[1;0.0002]	B.1.1.25=[1;0.0038]	B.1.1.260=[18;0.7826]	B.1.1.280=[1;0.0058]	B.1.1.282=[1;0.0021]	B.1.1.284=[1;0.0001]	B.1.1.301=[1;0.0012]	B.1.1.315=[3;0.0007]	B.1.1.37=[1;0.0002]	B.1.1.38=[1;0.0039]	B.1.1.39=[2;0.002]	B.1.1.41=[1;0.0065]	B.1.1.44=[1;0.0016]	B.1.1.53=[1;0.0182]	B.1.1.7=[30;0.0004]	B.1.1.71=[2;0.0127]	B.1.1.74=[7;0.0004]	B.1.140=[1;0.0204]	B.1.143=[1;0.0222]	B.1.147=[12;0.0158]	B.1.160.7=[2;0.0031]	B.1.160=[12;0.0008]	B.1.177.10=[5;0.0061]	B.1.177.17=[1;0.001]	B.1.177.23=[1;0.0049]	B.1.177.7=[2;0.0006]	B.1.177=[80;0.001]	B.1.192=[1;0.0096]	B.1.2=[16;0.0006]	B.1.216=[1;0.0056]	B.1.221=[5;0.0009]	B.1.234=[8;0.0048]	B.1.237=[1;0.0081]
S255P	255P	255		13	8	0	0	0	0	8	B.1.1.279=[4;0.0032]	B.1.1.63=[2;0.0072]	B.1.1.7=[1;0.0]	B.1.160=[1;0.0001]	B.1.177=[1;0.0]	B.1.2=[1;0.0]	B.1.258=[1;0.0002]	B.1=[2;0.0]
S255Y	255Y	255		19	5	0	0	0	0	5	B.1.1.194=[2;0.0119]	B.1.1.284=[8;0.0012]	B.1.1.7=[3;0.0]	B.1.516=[1;0.0018]	H.1=[5;0.0373]
S255A	255A	255		3	3	0	0	0	0	3	A.1=[1;0.0003]	B.1.2=[1;0.0]	B.1.380=[1;0.0082]
S255E	255E	255		6	2	0	0	0	0	2	B.15=[5;0.0833]	B.5=[1;0.0385]
S255L	255L	255		1	1	0	0	0	0	1	B.4=[1;0.0021]
S256L	256L	256		1262	33	5	2	0	0	33	B.1.1.101=[2;0.0063]	B.1.1.130=[1;0.003]	B.1.1.133=[1;0.0099]	B.1.1.162=[1;0.0002]	B.1.1.175=[2;0.125]	B.1.1.214=[1;0.0002]	B.1.1.222=[7;0.0067]	B.1.1.284=[1;0.0001]	B.1.1.311=[5;0.0019]	B.1.1.32=[1;0.0217]	B.1.1.37=[1;0.0002]	B.1.1.55=[1;0.01]	B.1.1.7=[29;0.0004]	B.1.124=[1;0.0083]	B.1.131=[3;0.0462]	B.1.139=[1;0.0008]	B.1.160=[2;0.0001]	B.1.177.12=[2;0.0005]	B.1.177.15=[1;0.0006]	B.1.177.16=[1;0.0007]	B.1.177.21=[2;0.0003]	B.1.177.22=[5;0.023]	B.1.177.7=[111;0.0346]	B.1.177=[977;0.0123]	B.1.2=[10;0.0004]	B.1.221=[9;0.0016]	B.1.240=[1;0.0006]	B.1.258=[1;0.0002]	B.1.36.28=[1;0.006]	B.1.36=[1;0.0002]	B.1.369=[70;0.0232]	B.1.408=[3;0.0213]	B.1=[7;0.0001]
S256P	256P	256		47	12	1	0	0	0	12	B.1.1.104=[1;0.0115]	B.1.1.229=[1;0.0088]	B.1.1.289=[2;0.0038]	B.1.1.294=[1;0.0032]	B.1.1.317=[2;0.0035]	B.1.1.7=[3;0.0]	B.1.1=[28;0.0097]	B.1.177.21=[1;0.0001]	B.1.2=[2;0.0001]	B.1.36=[1;0.0002]	B.1=[2;0.0]	D.2=[3;0.0002]
S256R	256R	256		1	1	0	0	0	0	1	B.1.1.162=[1;0.0002]
S256A	256A	256		1	1	0	0	0	0	1	B.1.2=[1;0.0]
G257S	257S	257		90	23	2	0	0	0	23	A.1=[1;0.0003]	A.5=[1;0.0021]	B.1.1.222=[24;0.023]	B.1.1.25=[1;0.0038]	B.1.1.250=[1;0.0065]	B.1.1.284=[3;0.0004]	B.1.1.291=[2;0.0019]	B.1.1.33=[2;0.0016]	B.1.1.44=[1;0.0016]	B.1.1.7=[5;0.0001]	B.1.1.74=[10;0.0005]	B.1.177.5=[1;0.0014]	B.1.177=[7;0.0001]	B.1.2=[7;0.0003]	B.1.221=[1;0.0002]	B.1.264=[1;0.0179]	B.1.36=[5;0.0011]	B.1.422=[9;0.0146]	B.1.468=[2;0.029]	B.1.495=[1;0.0175]	B.1.517=[1;0.0018]	B.1=[3;0.0001]	B.40=[1;0.0004]
G257D	257D	257		167	16	5	0	0	1	15	B.1.1.1=[37;0.0048]	B.1.1.105=[1;0.0069]	B.1.1.16=[1;0.0169]	B.1.1.162=[1;0.0002]	B.1.1.222=[1;0.001]	B.1.1.298=[4;0.0027]	B.1.1.7=[5;0.0001]	B.1.127=[2;0.0031]	B.1.177.12=[1;0.0002]	B.1.177.21=[11;0.0014]	B.1.177=[54;0.0007]	B.1.2=[28;0.0011]	B.1.22=[1;0.0013]	B.1.249=[13;0.8667]	B.1=[5;0.0001]	H.1=[2;0.0149]
G257V	257V	257		77	15	4	0	0	0	15	B.1.1.162=[1;0.0002]	B.1.1.281=[1;0.0016]	B.1.1.288=[1;0.0016]	B.1.1.311=[13;0.005]	B.1.1.315=[1;0.0002]	B.1.1.7=[2;0.0]	B.1.1.74=[1;0.0001]	B.1.177.4=[1;0.0002]	B.1.177=[14;0.0002]	B.1.2=[20;0.0008]	B.1.243=[1;0.0002]	B.1.400=[6;0.0107]	B.1.441=[12;0.2449]	C.1.1=[1;0.02]	Unknown=[2;0.0012]
G257R	257R	257		8	4	0	0	0	0	4	B.1.1.306=[1;0.0007]	B.1.151=[1;0.0111]	B.1=[1;0.0]	None=[5;0.0039]
G257C	257C	257		4	4	0	0	0	0	4	B.1.177.17=[1;0.001]	B.1.177=[1;0.0]	B.1.199=[1;0.0061]	None=[1;0.0008]
G257N	257N	257		2	1	0	0	0	0	1	A.1=[2;0.0006]
G257A	257A	257		1	1	0	0	0	0	1	B.1.349=[1;0.0028]
G257T	257T	257		1	1	0	0	0	0	1	B.1=[1;0.0]
G257W	257W	257		1	1	0	0	0	0	1	D.2=[1;0.0001]
W258L	258L	258		397	47	7	1	0	0	47	B.1.1.134=[6;0.0375]	B.1.1.141=[1;0.003]	B.1.1.15=[1;0.0089]	B.1.1.151=[1;0.0028]	B.1.1.162=[1;0.0002]	B.1.1.189=[3;0.0103]	B.1.1.190=[2;0.0588]	B.1.1.213=[1;0.0189]	B.1.1.214=[1;0.0002]	B.1.1.222=[1;0.001]	B.1.1.253=[27;0.0678]	B.1.1.269=[1;0.0016]	B.1.1.296=[4;0.0082]	B.1.1.317=[1;0.0017]	B.1.1.33=[1;0.0008]	B.1.1.39=[1;0.001]	B.1.1.7=[29;0.0004]	B.1.1.74=[22;0.0011]	B.1.1=[1;0.0003]	B.1.113=[1;0.0167]	B.1.12=[3;0.0283]	B.1.157=[17;0.089]	B.1.160=[8;0.0006]	B.1.177.21=[2;0.0003]	B.1.177.5=[1;0.0014]	B.1.177.6=[1;0.0011]	B.1.177.8=[1;0.0009]	B.1.177.9=[1;0.001]	B.1.177=[9;0.0001]	B.1.2=[5;0.0002]	B.1.221=[1;0.0002]	B.1.227=[1;0.0556]	B.1.240=[1;0.0006]	B.1.243=[1;0.0002]	B.1.258.12=[1;0.0085]	B.1.258=[1;0.0002]	B.1.311=[1;0.0011]	B.1.389=[10;0.0102]	B.1.395=[1;0.0083]
W258R	258R	258		47	15	2	0	0	0	15	A.23.1=[1;0.0036]	B.1.1.130=[1;0.003]	B.1.1.133=[11;0.1089]	B.1.1.177=[2;0.025]	B.1.1.288=[1;0.0016]	B.1.1.7=[2;0.0]	B.1.1.7=[6;0.0001]	B.1.1.74=[1;0.0001]	B.1.1.74=[10;0.0005]	B.1.1=[1;0.0003]	B.1.177.12=[1;0.0002]	B.1.2=[5;0.0002]	B.1=[1;0.0]	B.1=[3;0.0001]	B.6=[1;0.001]
W258C	258C	258		26	15	0	0	0	0	15	B.1.1.162=[1;0.0002]	B.1.1.198=[1;0.0016]	B.1.1.284=[1;0.0001]	B.1.1.317=[1;0.0017]	B.1.1.7=[7;0.0001]	B.1.1.74=[1;0.0001]	B.1.1=[1;0.0003]	B.1.177.21=[1;0.0001]	B.1.177=[2;0.0]	B.1.243=[1;0.0002]	B.1.258.16=[1;0.002]	B.1=[1;0.0]	B.1=[1;0.0]	C.15=[1;0.007]	D.2=[5;0.0004]
W258F	258F	258		4	3	0	0	0	0	3	A.1=[2;0.0006]	B.1.1.1=[1;0.0001]	B.1.2=[1;0.0]
W258S	258S	258		4	2	0	0	0	0	2	B.1.1.1=[2;0.0003]	B.1=[2;0.0]
W258Q	258Q	258		1	1	0	0	0	0	1	B.1.1.162=[1;0.0002]
W258K	258K	258		1	1	0	0	0	0	1	B.1.1.291=[1;0.0009]
W258G	258G	258		1	1	0	0	0	0	1	B.1=[1;0.0]
W258X	258X	258		1	1	0	0	0	0	1	B.6=[1;0.001]
T259I	259I	259		34	12	1	0	0	0	12	A.1=[2;0.0006]	B.1.1.1=[1;0.0001]	B.1.1.162=[2;0.0005]	B.1.1.7=[3;0.0]	B.1.1.74=[1;0.0001]	B.1.160=[1;0.0001]	B.1.177=[5;0.0001]	B.1.2=[1;0.0]	B.1.258.10=[12;0.1043]	B.1.260=[1;0.0041]	B.1.361=[1;0.0005]	B.1=[4;0.0001]
T259K	259K	259		3	2	0	0	0	0	2	B.1.1.291=[1;0.0009]	B.1=[2;0.0]
T259A	259A	259		3	2	0	0	0	0	2	B.1.177=[1;0.0]	B.1.526=[2;0.0071]
T259R	259R	259		1	1	0	0	0	0	1	B.1=[1;0.0]
T259S	259S	259		1	1	0	0	0	0	1	B.1=[1;0.0]
A260V	260V	260		33	15	0	0	0	0	15	A=[5;0.0034]	B.1.1.284=[1;0.0001]	B.1.1.315=[1;0.0002]	B.1.1.64=[1;0.002]	B.1.1.7=[5;0.0001]	B.1.1.74=[1;0.0001]	B.1.177.6=[1;0.0011]	B.1.177.9=[1;0.001]	B.1.177=[5;0.0001]	B.1.2=[1;0.0]	B.1.258=[1;0.0002]	B.1.459=[1;0.0116]	B.1.9.3=[2;0.0909]	B.1=[1;0.0]	None=[6;0.0046]
A260S	260S	260		24	9	1	0	0	0	9	B.1.1.1=[1;0.0001]	B.1.1.289=[2;0.0038]	B.1.1.291=[1;0.0009]	B.1.177=[1;0.0]	B.1.189=[1;0.0026]	B.1.2=[5;0.0002]	B.1.340=[1;0.0128]	B.1.369=[10;0.0033]	B.1=[2;0.0]
A260T	260T	260		11	6	0	0	0	0	6	B.1.1.7=[1;0.0]	B.1.177.4=[1;0.0002]	B.1.36=[1;0.0002]	B.15=[5;0.0833]	B.5=[1;0.0385]	None=[2;0.0015]
A260D	260D	260		3	3	0	0	0	0	3	B.1.1.7=[1;0.0]	B.1.177.17=[1;0.001]	B.1=[1;0.0]
A260P	260P	260		2	1	0	0	0	0	1	A.1=[2;0.0006]
A260F	260F	260		1	1	0	0	0	0	1	B.1.258=[1;0.0002]
G261V	261V	261		479	32	3	1	0	0	32	A.20=[1;0.0175]	A.23=[1;0.0185]	B.1.1.1=[5;0.0006]	B.1.1.145=[1;0.0238]	B.1.1.214=[1;0.0002]	B.1.1.231=[1;0.0057]	B.1.1.279=[5;0.0041]	B.1.1.306=[1;0.0007]	B.1.1.307=[367;0.1727]	B.1.1.315=[1;0.0002]	B.1.1.37=[2;0.0004]	B.1.1.40=[2;0.0541]	B.1.1.7=[5;0.0001]	B.1.1.74=[4;0.0002]	B.1.160=[4;0.0003]	B.1.177.7=[5;0.0016]	B.1.177.9=[1;0.001]	B.1.177=[27;0.0003]	B.1.2=[4;0.0002]	B.1.209=[2;0.1333]	B.1.234=[1;0.0006]	B.1.258.11=[6;0.0035]	B.1.258=[3;0.0005]	B.1.289=[1;0.0035]	B.1.36.17=[1;0.0005]	B.1.367=[1;0.0014]	B.1.383=[1;0.0145]	B.1.429=[7;0.0035]	B.1=[15;0.0003]	B.4=[1;0.0021]	B.40=[1;0.0004]	C.7=[1;0.0345]
G261R	261R	261		155	21	2	0	0	1	20	B.1.1.153=[1;0.0024]	B.1.1.170=[1;0.0022]	B.1.1.25=[1;0.0038]	B.1.1.291=[3;0.0028]	B.1.1.297=[3;0.0135]	B.1.1.302=[6;0.0274]	B.1.1.7=[5;0.0001]	B.1.177=[2;0.0]	B.1.2=[2;0.0001]	B.1.221=[1;0.0002]	B.1.239=[1;0.0062]	B.1.243=[1;0.0002]	B.1.258.11=[89;0.0517]	B.1.36=[2;0.0005]	B.1.413=[5;0.0262]	B.1.426=[8;0.0098]	B.1.469=[3;0.0261]	B.1=[3;0.0001]	B=[2;0.0004]	C.15=[1;0.007]	J.1=[15;1.0]
G261D	261D	261		33	13	0	0	0	0	13	B.1.1.1=[2;0.0003]	B.1.1.67=[1;0.0019]	B.1.1.70=[1;0.0005]	B.1.1.74=[5;0.0003]	B.1.1=[1;0.0003]	B.1.160=[1;0.0001]	B.1.177=[2;0.0]	B.1.2=[1;0.0]	B.1.234=[1;0.0006]	B.1.361=[1;0.0005]	B.1.426=[1;0.0012]	B.1=[9;0.0002]	B.11=[7;0.0157]
G261C	261C	261		26	12	0	0	0	0	12	B.1.1.1=[2;0.0003]	B.1.1.315=[1;0.0002]	B.1.1.57=[2;0.0299]	B.1.1.7=[4;0.0001]	B.1.1.74=[2;0.0001]	B.1.1.99=[1;0.0303]	B.1.160=[1;0.0001]	B.1.177=[4;0.0001]	B.1.2=[5;0.0002]	B.1.36.17=[1;0.0005]	B.1.362=[1;0.0024]	B.1.452=[2;0.0123]
G261S	261S	261		137	12	2	1	0	1	11	B.1.1.105=[1;0.0069]	B.1.1.207=[2;0.0052]	B.1.1.214=[4;0.0008]	B.1.1.7=[1;0.0]	B.1.1.95=[4;0.0533]	B.1.160=[1;0.0001]	B.1.177=[101;0.0013]	B.1.2=[1;0.0]	B.1.361=[3;0.0016]	B.1.378=[1;0.0137]	B.1.95=[16;0.5]	B.1=[2;0.0]
G261F	261F	261		13	4	0	0	0	0	4	A=[5;0.0034]	B.1.1.162=[1;0.0002]	B.1.2=[1;0.0]	None=[6;0.0046]
G261E	261E	261		4	3	0	0	0	0	3	A.1=[2;0.0006]	B.1.258=[1;0.0002]	B.4=[1;0.0021]
G261A	261A	261		1	1	0	0	0	0	1	B.1.1.291=[1;0.0009]
G261P	261P	261		1	1	0	0	0	0	1	B.1=[1;0.0]
A262S	262S	262		6166	54	10	4	1	2	52	A.1=[2;0.0006]	A=[5;0.0034]	B.1.1.1=[2;0.0003]	B.1.1.141=[1;0.003]	B.1.1.162=[3;0.0007]	B.1.1.167=[2;0.04]	B.1.1.194=[1;0.006]	B.1.1.222=[2;0.0019]	B.1.1.231=[1;0.0057]	B.1.1.243=[1;0.0105]	B.1.1.263=[1;0.0035]	B.1.1.279=[1;0.0008]	B.1.1.284=[1;0.0001]	B.1.1.298=[5;0.0034]	B.1.1.31=[1;0.0086]	B.1.1.312=[11;0.0241]	B.1.1.317=[1;0.0017]	B.1.1.7=[13;0.0002]	B.1.1.70=[3;0.0016]	B.1.1.74=[22;0.0011]	B.1.113=[1;0.0167]	B.1.115=[1;0.0244]	B.1.160=[70;0.0048]	B.1.177.10=[766;0.9341]	B.1.177.15=[4;0.0022]	B.1.177.22=[5;0.023]	B.1.177.23=[2;0.0098]	B.1.177.24=[2;0.0036]	B.1.177.8=[8;0.0069]	B.1.177.9=[830;0.8035]	B.1.177=[4088;0.0517]	B.1.2=[16;0.0006]	B.1.221=[2;0.0004]	B.1.234=[4;0.0024]	B.1.243=[8;0.0019]	B.1.258=[4;0.0007]	B.1.324=[4;0.0225]	B.1.36=[2;0.0005]	B.1.366=[7;0.0387]
A262V	262V	262		20	10	0	0	0	0	10	B.1.1.7=[3;0.0]	B.1.1.74=[2;0.0001]	B.1.131=[1;0.0154]	B.1.177.12=[4;0.0009]	B.1.177=[1;0.0]	B.1.2=[1;0.0]	B.1.280=[2;0.0051]	B.1.362=[1;0.0024]	B.1.369=[3;0.001]	B.1=[2;0.0]
A262T	262T	262		35	9	1	0	0	0	9	B.1.1.27=[1;0.0074]	B.1.1.315=[1;0.0002]	B.1.1.74=[1;0.0001]	B.1.351=[1;0.0007]	B.1.36.23=[1;0.0185]	B.1.424=[1;0.0083]	B.1=[9;0.0002]	C.1.1=[1;0.02]	None=[19;0.0147]
A262D	262D	262		7	6	0	0	0	0	6	B.1.1.1=[1;0.0001]	B.1.1.28=[1;0.001]	B.1.1.314=[1;0.0068]	B.1.137=[2;0.012]	B.1=[1;0.0]	P.2=[1;0.0025]
A262G	262G	262		6	5	0	0	0	0	5	B.1.1.28=[1;0.001]	B.1.1.33=[2;0.0016]	B.1.1.94=[1;0.0357]	B.1=[1;0.0]	Unknown=[1;0.0006]
A262P	262P	262		3	3	0	0	0	0	3	B.1.1.214=[1;0.0002]	B.1.1.217=[1;0.0025]	B.1.1.38=[1;0.0039]
A263S	263S	263		124	20	2	0	0	0	20	A.2.2=[1;0.0019]	B.1.1.162=[1;0.0002]	B.1.1.170=[2;0.0045]	B.1.1.284=[1;0.0001]	B.1.1.293=[11;0.1183]	B.1.1.294=[1;0.0032]	B.1.1.298=[1;0.0007]	B.1.1.306=[1;0.0007]	B.1.1.312=[2;0.0044]	B.1.1.317=[1;0.0017]	B.1.1.7=[1;0.0]	B.1.1.74=[8;0.0004]	B.1.177=[7;0.0001]	B.1.2=[73;0.0028]	B.1.258.17=[2;0.0047]	B.1.306=[1;0.0149]	B.1.349=[1;0.0028]	B.1.36.10=[2;0.0282]	B.1=[6;0.0001]	None=[1;0.0008]
A263V	263V	263		57	14	1	0	0	0	14	A.2=[1;0.0007]	A.3=[1;0.001]	B.1.1.1=[4;0.0005]	B.1.1.162=[1;0.0002]	B.1.1.28=[2;0.0019]	B.1.1.291=[1;0.0009]	B.1.1.7=[1;0.0]	B.1.1.70=[1;0.0005]	B.1.177=[6;0.0001]	B.1.2=[2;0.0001]	B.1.362=[5;0.0122]	B.1.523=[26;0.1004]	B.1=[5;0.0001]	None=[1;0.0008]
A263T	263T	263		42	7	1	0	0	0	7	A.5=[2;0.0042]	B.1.1.184=[1;0.0081]	B.1.1.222=[1;0.001]	B.1.1.37=[1;0.0002]	B.1.177=[1;0.0]	B.1.36=[4;0.0009]	B.1=[32;0.0006]
A263E	263E	263		4	4	0	0	0	0	4	B.1.1.291=[1;0.0009]	B.1.177=[1;0.0]	B.1.36=[1;0.0002]	B.1=[1;0.0]
A263G	263G	263		1	1	0	0	0	0	1	P.2=[1;0.0025]
A264V	264V	264		18	7	0	0	0	0	7	B.1.1.281=[1;0.0016]	B.1.1.7=[5;0.0001]	B.1.177=[3;0.0]	B.1.258=[1;0.0002]	B.1.279=[6;0.0037]	B.1.320=[1;0.0014]	B.1=[1;0.0]
A264S	264S	264		10	6	0	0	0	0	6	B.1.1.1=[2;0.0003]	B.1.1.28=[1;0.001]	B.1.1.291=[2;0.0019]	B.1.367=[1;0.0014]	C.2=[1;0.0333]	None=[3;0.0023]
A264T	264T	264		6	4	0	0	0	0	4	B.1.1.162=[1;0.0002]	B.1.160=[2;0.0001]	B.1.177.4=[1;0.0002]	B.1.2=[2;0.0001]
A264G	264G	264		4	4	0	0	0	0	4	B.1.1.33=[1;0.0008]	B.1.2=[1;0.0]	B.1.349=[1;0.0028]	B.1=[1;0.0]
A264C	264C	264		2	1	0	0	0	0	1	None=[2;0.0015]
A264D	264D	264		1	1	0	0	0	0	1	B.1.160=[1;0.0001]
Y265C	265C	265		2	2	0	0	0	0	2	A.1=[1;0.0003]	B.1.1.8=[1;0.0016]
Y265S	265S	265		2	2	0	0	0	0	2	B.1.1.281=[1;0.0016]	B.1.1.291=[1;0.0009]
Y265H	265H	265		2	2	0	0	0	0	2	B.1.2=[1;0.0]	B.1.396=[1;0.0022]
Y265W	265W	265		2	2	0	0	0	0	2	B.1.2=[1;0.0]	B.1=[1;0.0]
Y265N	265N	265		1	1	0	0	0	0	1	A.1=[1;0.0003]
Y265D	265D	265		1	1	0	0	0	0	1	B.1.1.28=[1;0.001]
Y265F	265F	265		1	1	0	0	0	0	1	B.1.177=[1;0.0]
Y265X	265X	265		1	1	0	0	0	0	1	B.1.210=[1;0.0028]
Y265V	265V	265		1	1	0	0	0	0	1	P.2=[1;0.0025]
Y266C	266C	266		9	8	0	0	0	0	8	B.1.1.301=[1;0.0012]	B.1.1.74=[1;0.0001]	B.1.2=[1;0.0]	B.1.258=[2;0.0003]	B.1.361=[1;0.0005]	B.1.91=[1;0.0022]	B.1=[1;0.0]	C.11=[1;0.0169]
Y266H	266H	266		6	2	0	0	0	0	2	B.1.1.151=[5;0.0142]	B.1.160=[1;0.0001]
Y266S	266S	266		2	2	0	0	0	0	2	B.1.1.28=[1;0.001]	B.40=[1;0.0004]
Y266F	266F	266		2	2	0	0	0	0	2	B.1.1.7=[1;0.0]	B.1.221.2=[1;0.0312]
Y266X	266X	266		1	1	0	0	0	0	1	B.1.1.74=[1;0.0001]
Y266T	266T	266		1	1	0	0	0	0	1	B.1.2=[1;0.0]
Y266K	266K	266		1	1	0	0	0	0	1	B.1.210=[1;0.0028]
V267L	267L	267		38	15	1	0	0	0	15	B.1.1.10=[1;0.001]	B.1.1.162=[1;0.0002]	B.1.1.261=[1;0.0074]	B.1.1.267=[1;0.0106]	B.1.1.284=[4;0.0006]	B.1.1.284=[17;0.0025]	B.1.1.316=[1;0.0029]	B.1.1.7=[3;0.0]	B.1.177=[3;0.0]	B.1.221=[1;0.0002]	B.1.258=[1;0.0002]	B.1.416=[1;0.0023]	B.1=[1;0.0]	B.1=[1;0.0]	B.31=[1;0.004]
V267T	267T	267		3	2	0	0	0	0	2	A.1=[2;0.0006]	B.1.1.281=[1;0.0016]
V267A	267A	267		2	2	0	0	0	0	2	B.1.1.33=[1;0.0008]	B.40=[1;0.0004]
V267G	267G	267		1	1	0	0	0	0	1	B.1.1.33=[1;0.0008]
G268S	268S	268		5	5	0	0	0	0	5	B.1.1.46=[1;0.0096]	B.1.1.7=[1;0.0]	B.1.210=[1;0.0028]	B.1.258=[1;0.0002]	B.1=[1;0.0]
G268V	268V	268		2	2	0	0	0	0	2	B.1.160=[1;0.0001]	B.1.2=[1;0.0]
G268C	268C	268		1	1	0	0	0	0	1	B.1.139=[1;0.0008]
G268D	268D	268		1	1	0	0	0	0	1	B.1.36=[1;0.0002]
Y269H	269H	269		10	5	0	0	0	0	5	B.1.1.162=[1;0.0002]	B.1.1.281=[1;0.0016]	B.1.1.33=[1;0.0008]	B.1.177.16=[1;0.0007]	B.1.177=[6;0.0001]
Y269N	269N	269		4	3	0	0	0	0	3	A.1=[2;0.0006]	B.1=[1;0.0]	B.4=[1;0.0021]
Y269S	269S	269		1	1	0	0	0	0	1	A.1=[1;0.0003]
Y269C	269C	269		1	1	0	0	0	0	1	B.1.1.194=[1;0.006]
Y269A	269A	269		1	1	0	0	0	0	1	B.1.210=[1;0.0028]
Y269Q	269Q	269		1	1	0	0	0	0	1	B.1.258=[1;0.0002]
L270F	270F	270		2	2	0	0	0	0	2	B.1.210=[1;0.0028]	Unknown=[1;0.0006]
L270T	270T	270		1	1	0	0	0	0	1	B.1.1.46=[1;0.0096]
L270P	270P	270		1	1	0	0	0	0	1	B.1.258=[1;0.0002]
Q271R	271R	271		17	7	0	0	0	0	7	B.1.1.184=[1;0.0081]	B.1.1.281=[1;0.0016]	B.1.1.7=[6;0.0001]	B.1.1=[1;0.0003]	B.1.195=[5;0.0347]	B.1.320=[2;0.0028]	B=[1;0.0002]
Q271K	271K	271		15	4	1	0	0	0	4	A.1=[3;0.0009]	B.1.1.7=[10;0.0001]	B.1=[1;0.0]	B.4=[1;0.0021]
Q271X	271X	271		4	4	0	0	0	0	4	B.1.1.162=[1;0.0002]	B.1.1.8=[1;0.0016]	B.1.236=[1;0.0038]	B.4=[1;0.0021]
Q271A	271A	271		11	2	0	0	0	0	2	A=[5;0.0034]	None=[6;0.0046]
Q271L	271L	271		9	2	0	0	0	0	2	B.1.1.7=[8;0.0001]	B.1.2=[1;0.0]
Q271H	271H	271		6	1	0	0	0	0	1	None=[6;0.0046]
Q271P	271P	271		1	1	0	0	0	0	1	B.1.210=[1;0.0028]
Q271F	271F	271		1	1	0	0	0	0	1	B.1.258=[1;0.0002]
Q271E	271E	271		1	1	0	0	0	0	1	B.1.369=[1;0.0003]
P272L	272L	272		4374	23	2	1	1	0	23	A.1=[1;0.0003]	B.1.1.263=[6;0.0211]	B.1.1.54=[1;0.0014]	B.1.1.7=[22;0.0003]	B.1.160=[2;0.0001]	B.1.177.12=[6;0.0014]	B.1.177.15=[1;0.0006]	B.1.177.16=[1;0.0007]	B.1.177.22=[4;0.0184]	B.1.177.23=[2;0.0098]	B.1.177.24=[2;0.0036]	B.1.177.5=[1;0.0014]	B.1.177.8=[3;0.0026]	B.1.177=[4307;0.0544]	B.1.258=[2;0.0003]	B.1.351=[1;0.0007]	B.1.396=[1;0.0022]	B.1.404=[2;0.0049]	B.1.443=[1;0.0102]	B.1.473=[1;0.0286]	B.1=[4;0.0001]	None=[2;0.0015]	Unknown=[1;0.0006]
P272T	272T	272		7	5	0	0	0	0	5	B.1.1.264=[2;0.0101]	B.1.177.7=[1;0.0003]	B.1.210=[1;0.0028]	B.1.258=[1;0.0002]	B.1.93=[2;0.002]
P272S	272S	272		6	5	0	0	0	0	5	B.1.1.7=[1;0.0]	B.1.2=[1;0.0]	B.1.201=[1;0.0057]	B.1=[2;0.0]	None=[1;0.0008]
P272H	272H	272		28	4	1	0	0	0	4	B.1.1.1=[20;0.0026]	B.1.1.70=[1;0.0005]	B.1.177=[1;0.0]	C.16=[6;0.0278]
P272F	272F	272		16	2	1	0	0	0	2	A.1=[2;0.0006]	B.1.177=[14;0.0002]
P272Q	272Q	272		6	2	0	0	0	0	2	B.15=[5;0.0833]	B.5=[1;0.0385]
P272A	272A	272		1	1	0	0	0	0	1	B.1.1.281=[1;0.0016]
P272R	272R	272		1	1	0	0	0	0	1	B.1.1.74=[1;0.0001]
P272Y	272Y	272		1	1	0	0	0	0	1	B.4=[1;0.0021]
R273S	273S	273		22	10	0	0	0	0	10	A.1=[2;0.0006]	B.1.1.315=[1;0.0002]	B.1.1.7=[2;0.0]	B.1.1.74=[2;0.0001]	B.1.177=[3;0.0]	B.1.2=[2;0.0001]	B.1.221=[4;0.0007]	B.1.258=[2;0.0003]	B.1.36.24=[2;0.0299]	B.1=[2;0.0]
R273K	273K	273		11	8	0	0	0	0	8	B.1.1.291=[1;0.0009]	B.1.177.12=[3;0.0007]	B.1.177=[1;0.0]	B.1.2=[1;0.0]	B.1.210=[1;0.0028]	B.1.243=[1;0.0002]	B.1=[1;0.0]	D.2=[2;0.0002]
R273T	273T	273		9	6	0	0	0	0	6	A.1=[1;0.0003]	B.1.1.7=[4;0.0001]	B.1.1.70=[1;0.0005]	B.1.2=[1;0.0]	B.1.36.17=[1;0.0005]	None=[1;0.0008]
R273M	273M	273		6	3	0	0	0	0	3	B.1.1.7=[4;0.0001]	B.1.258=[1;0.0002]	None=[1;0.0008]
R273G	273G	273		1	1	0	0	0	0	1	B.1=[1;0.0]
R273V	273V	273		1	1	0	0	0	0	1	B.4=[1;0.0021]
T274I	274I	274		36	11	1	0	0	0	11	B.1.1.117=[1;0.0114]	B.1.1.7=[17;0.0002]	B.1.1.74=[1;0.0001]	B.1.160.8=[1;0.0019]	B.1.177.10=[1;0.0012]	B.1.177.21=[1;0.0001]	B.1.177=[3;0.0]	B.1.240=[1;0.0006]	B.1.427=[1;0.0013]	B.6.6=[1;0.0011]	D.2=[8;0.0006]
T274N	274N	274		12	4	0	0	0	0	4	B.1.168=[1;0.0222]	B.1.177=[9;0.0001]	B.1.194=[1;0.0455]	B.1.2=[1;0.0]
T274S	274S	274		4	1	0	0	0	0	1	None=[4;0.0031]
T274K	274K	274		1	1	0	0	0	0	1	B.1.1.291=[1;0.0009]
T274L	274L	274		1	1	0	0	0	0	1	B.1.1.70=[1;0.0005]
T274A	274A	274		1	1	0	0	0	0	1	B.1.206=[1;0.0011]
T274D	274D	274		1	1	0	0	0	0	1	B.1.258=[1;0.0002]
F275L	275L	275		6	6	0	0	0	0	6	B.1.2=[1;0.0]	B.1.210=[1;0.0028]	B.1.258=[1;0.0002]	B.1=[1;0.0]	D.2=[1;0.0001]	None=[1;0.0008]
F275I	275I	275		2	2	0	0	0	0	2	A.1=[1;0.0003]	B.1.194=[1;0.0455]
F275P	275P	275		1	1	0	0	0	0	1	B.1.1.291=[1;0.0009]
F275V	275V	275		1	1	0	0	0	0	1	B.1.1.70=[1;0.0005]
F275Y	275Y	275		1	1	0	0	0	0	1	None=[1;0.0008]
L276M	276M	276		16	4	0	0	0	0	4	A.1=[3;0.0009]	A=[6;0.004]	B.4=[1;0.0021]	None=[6;0.0046]
L276I	276I	276		2	2	0	0	0	0	2	B.1=[1;0.0]	None=[1;0.0008]
L276P	276P	276		2	2	0	0	0	0	2	B.1=[1;0.0]	B.40=[1;0.0004]
L276V	276V	276		2	1	0	0	0	0	1	B.1.1.7=[2;0.0]
L276R	276R	276		1	1	0	0	0	0	1	B.1.1.291=[1;0.0009]
L276F	276F	276		1	1	0	0	0	0	1	B.1.1.70=[1;0.0005]
L276Q	276Q	276		1	1	0	0	0	0	1	B.1.194=[1;0.0455]
L276E	276E	276		1	1	0	0	0	0	1	B.1.258=[1;0.0002]
L277Q	277Q	277		1	1	0	0	0	0	1	B.1.1.291=[1;0.0009]
L277I	277I	277		1	1	0	0	0	0	1	B.1.194=[1;0.0455]
L277T	277T	277		1	1	0	0	0	0	1	B.1.210=[1;0.0028]
L277G	277G	277		1	1	0	0	0	0	1	B.1.258=[1;0.0002]
L277S	277S	277		1	1	0	0	0	0	1	B.1=[1;0.0]
L277F	277F	277		1	1	0	0	0	0	1	B.4=[1;0.0021]
K278S	278S	278		9	4	0	0	0	0	4	A.1=[2;0.0006]	A.1=[1;0.0003]	B.15=[5;0.0833]	B.5=[1;0.0385]
K278N	278N	278		12	2	0	0	0	0	2	A=[6;0.004]	None=[6;0.0046]
K278E	278E	278		2	2	0	0	0	0	2	B.1.1.74=[1;0.0001]	B.1.258.19=[1;0.0087]
K278R	278R	278		3	1	0	0	0	0	1	B.1.160=[3;0.0002]
K278T	278T	278		1	1	0	0	0	0	1	B.1.36.16=[1;0.0033]
K278I	278I	278		1	1	0	0	0	0	1	B.1=[1;0.0]
K278Q	278Q	278		1	1	0	0	0	0	1	B.4=[1;0.0021]
Y279F	279F	279		9	6	0	0	0	0	6	A.1=[3;0.0009]	B.1.1.7=[2;0.0]	B.1.177=[1;0.0]	B.1.194=[1;0.0455]	B.1.221=[1;0.0002]	B.4=[1;0.0021]
Y279N	279N	279		2	2	0	0	0	0	2	B.1.2=[1;0.0]	B.4=[1;0.0021]
Y279S	279S	279		1	1	0	0	0	0	1	A.1=[1;0.0003]
Y279R	279R	279		1	1	0	0	0	0	1	B.1.1.291=[1;0.0009]
Y279K	279K	279		1	1	0	0	0	0	1	B.1.194=[1;0.0455]
Y279Q	279Q	279		1	1	0	0	0	0	1	B.1.258=[1;0.0002]
N280S	280S	280		3	3	0	0	0	0	3	B.1.1.162=[1;0.0002]	B.1.1.64=[1;0.002]	B.1.1.7=[1;0.0]
N280D	280D	280		4	2	0	0	0	0	2	A.1=[3;0.0009]	B.1.160=[1;0.0001]
N280I	280I	280		2	2	0	0	0	0	2	B.1.1.70=[1;0.0005]	B.1.177.15=[1;0.0006]
N280T	280T	280		1	1	0	0	0	0	1	B.1.1.291=[1;0.0009]
N280G	280G	280		1	1	0	0	0	0	1	B.1.258=[1;0.0002]
E281Q	281Q	281		70	15	2	0	0	0	15	B.1.1.214=[1;0.0002]	B.1.1.307=[13;0.0061]	B.1.1.311=[4;0.0015]	B.1.1.7=[4;0.0001]	B.1.1.8=[1;0.0016]	B.1.128=[1;0.001]	B.1.177.4=[2;0.0005]	B.1.177=[23;0.0003]	B.1.2=[9;0.0003]	B.1.3=[1;0.0047]	B.1.36=[1;0.0002]	B.1=[3;0.0001]	B.15=[5;0.0833]	B.40=[1;0.0004]	B.5=[1;0.0385]
E281K	281K	281		5	5	0	0	0	0	5	B.1.1.1=[1;0.0001]	B.1.1.162=[1;0.0002]	B.1.1.7=[1;0.0]	B.1.1.74=[1;0.0001]	B.1=[1;0.0]
E281V	281V	281		85	4	1	0	0	1	3	A.1=[1;0.0003]	A=[1;0.0007]	B.1.219=[76;1.0]	B.1=[7;0.0001]
E281G	281G	281		5	2	0	0	0	0	2	B.1.177=[4;0.0001]	B.1.2=[1;0.0]
E281A	281A	281		2	2	0	0	0	0	2	B.1.1.291=[1;0.0009]	B.1.243=[1;0.0002]
E281N	281N	281		1	1	0	0	0	0	1	B.1.258=[1;0.0002]
N282K	282K	282		9	5	0	0	0	0	5	B.1.1.162=[1;0.0002]	B.1.1.7=[3;0.0]	B.1.177=[1;0.0]	B.1.2=[3;0.0001]	B.1=[1;0.0]
N282S	282S	282		9	4	0	0	0	0	4	B.1.1.10=[1;0.001]	B.1.1.74=[4;0.0002]	B.1.240=[1;0.0006]	B.1.503=[3;0.0144]
N282T	282T	282		2	2	0	0	0	0	2	B.1.1.291=[1;0.0009]	B.1.177=[1;0.0]
N282P	282P	282		1	1	0	0	0	0	1	B.1.240=[1;0.0006]
N282F	282F	282		1	1	0	0	0	0	1	B.1.258=[1;0.0002]
N282H	282H	282		1	1	0	0	0	0	1	B.1.409=[1;0.003]
N282D	282D	282		1	1	0	0	0	0	1	None=[1;0.0008]
G283A	283A	283		1	1	0	0	0	0	1	B.1.1.162=[1;0.0002]
G283S	283S	283		1	1	0	0	0	0	1	B.1.240=[1;0.0006]
G283K	283K	283		1	1	0	0	0	0	1	B.1.258=[1;0.0002]
G283V	283V	283		1	1	0	0	0	0	1	B.1=[1;0.0]
T284I	284I	284		22	10	0	0	0	0	10	B.1.1.311=[2;0.0008]	B.1.1.7=[9;0.0001]	B.1.177=[1;0.0]	B.1.2=[2;0.0001]	B.1.206=[1;0.0011]	B.1.258=[2;0.0003]	B.1.361=[2;0.0011]	B.1.369=[1;0.0003]	B.1.499=[1;0.0035]	D.2=[1;0.0001]
T284C	284C	284		1	1	0	0	0	0	1	B.1.1.162=[1;0.0002]
T284K	284K	284		1	1	0	0	0	0	1	B.1.194=[1;0.0455]
T284N	284N	284		1	1	0	0	0	0	1	B.1.258=[1;0.0002]
T284A	284A	284		1	1	0	0	0	0	1	B.1.9=[1;0.005]
I285T	285T	285		5	3	0	0	0	0	3	A.3=[1;0.001]	B.1=[3;0.0001]	B.40=[1;0.0004]
I285N	285N	285		1	1	0	0	0	0	1	B.1.194=[1;0.0455]
I285L	285L	285		1	1	0	0	0	0	1	B.1.258=[1;0.0002]
T286I	286I	286		35	14	0	0	0	0	14	B.1.1.285=[1;0.0062]	B.1.1.289=[2;0.0038]	B.1.1.306=[4;0.0028]	B.1.1.7=[7;0.0001]	B.1.1.74=[1;0.0001]	B.1.110=[2;0.0092]	B.1.160=[3;0.0002]	B.1.177=[5;0.0001]	B.1.2=[2;0.0001]	B.1.36=[1;0.0002]	B.1.397=[1;0.0145]	B.1.416=[3;0.0069]	B.1.429=[1;0.0005]	B.1=[2;0.0]
T286A	286A	286		4	4	0	0	0	0	4	A.3=[1;0.001]	B.1.1.70=[1;0.0005]	B.1.93=[1;0.001]	B.4=[1;0.0021]
T286D	286D	286		1	1	0	0	0	0	1	A.1=[1;0.0003]
T286R	286R	286		1	1	0	0	0	0	1	B.1.258=[1;0.0002]
D287G	287G	287		43	10	1	0	0	0	10	A.1=[1;0.0003]	B.1.1.151=[2;0.0057]	B.1.1.220=[1;0.0017]	B.1.1.225=[1;0.0075]	B.1.1.284=[2;0.0003]	B.1.1.7=[31;0.0004]	B.1.177=[1;0.0]	B.1.346=[1;0.0062]	B.1=[2;0.0]	D.3=[1;0.0064]
D287N	287N	287		11	4	0	0	0	0	4	B.1.1.74=[1;0.0001]	B.1.177.12=[8;0.0018]	B.1.411=[1;0.0111]	B.1.427=[1;0.0013]
D287Q	287Q	287		2	1	0	0	0	0	1	A.1=[2;0.0006]
D287K	287K	287		1	1	0	0	0	0	1	A.1=[1;0.0003]
D287V	287V	287		1	1	0	0	0	0	1	B.1.1.268=[1;0.027]
D287E	287E	287		1	1	0	0	0	0	1	B.1.258=[1;0.0002]
D287Y	287Y	287		1	1	0	0	0	0	1	None=[1;0.0008]
A288V	288V	288		11	9	0	0	0	0	9	B.1.1.247=[1;0.0013]	B.1.1.64=[1;0.002]	B.1.1.7=[1;0.0]	B.1.1.74=[3;0.0002]	B.1.177=[1;0.0]	B.1.206=[1;0.0011]	B.1.516=[1;0.0018]	B.1=[1;0.0]	B=[1;0.0002]
A288S	288S	288		9	7	0	0	0	0	7	B.1.1.281=[1;0.0016]	B.1.1.288=[1;0.0016]	B.1.1.7=[2;0.0]	B.1.1.74=[1;0.0001]	B.1.14=[2;0.0357]	B.1.2=[1;0.0]	D.2=[1;0.0001]
A288T	288T	288		2	2	0	0	0	0	2	B.1.9=[1;0.005]	B.6=[1;0.001]
A288F	288F	288		1	1	0	0	0	0	1	B.1.258=[1;0.0002]
A288P	288P	288		1	1	0	0	0	0	1	None=[1;0.0008]
V289L	289L	289		22	13	0	0	0	0	13	B.1.1.162=[1;0.0002]	B.1.1.269=[1;0.0016]	B.1.1.284=[1;0.0001]	B.1.1.311=[1;0.0004]	B.1.1.37=[1;0.0002]	B.1.1.7=[2;0.0]	B.1.177.17=[4;0.0039]	B.1.177.9=[1;0.001]	B.1.177=[4;0.0001]	B.1.2=[2;0.0001]	B.1.2=[1;0.0]	B.1.521=[1;0.0013]	B.1=[2;0.0]
V289I	289I	289		110	11	4	0	0	0	11	B.1.1.288=[1;0.0016]	B.1.1.7=[36;0.0005]	B.1.1.74=[36;0.0018]	B.1.106=[6;0.0455]	B.1.177=[1;0.0]	B.1.2=[10;0.0004]	B.1.243=[3;0.0007]	B.1.369=[10;0.0033]	B.1.438=[1;0.0042]	B.1=[5;0.0001]	I.1=[1;0.0145]
V289A	289A	289		1	1	0	0	0	0	1	B.1.234=[1;0.0006]
V289E	289E	289		1	1	0	0	0	0	1	None=[1;0.0008]
D290E	290E	290		4	4	0	0	0	0	4	A=[1;0.0007]	B.1.1.7=[1;0.0]	B=[1;0.0002]	None=[1;0.0008]
D290Y	290Y	290		4	3	0	0	0	0	3	B.1.1.74=[1;0.0001]	B.1=[2;0.0]	B.6=[1;0.001]
D290H	290H	290		5	2	0	0	0	0	2	B.1.1.161=[1;0.005]	None=[4;0.0031]
D290V	290V	290		2	2	0	0	0	0	2	B.1.1.1=[1;0.0001]	B.1.139=[1;0.0008]
D290N	290N	290		1	1	0	0	0	0	1	B.1.1.162=[1;0.0002]
D290F	290F	290		1	1	0	0	0	0	1	B.1.258=[1;0.0002]
C291I	291I	291		2	2	0	0	0	0	2	A.1=[1;0.0003]	B.1=[1;0.0]
C291G	291G	291		7	1	0	0	0	0	1	None=[7;0.0054]
C291X	291X	291		1	1	0	0	0	0	1	B.1.1.162=[1;0.0002]
C291R	291R	291		1	1	0	0	0	0	1	B.1.1.50=[1;0.0016]
C291K	291K	291		1	1	0	0	0	0	1	B.1.258=[1;0.0002]
A292S	292S	292		29	12	0	0	0	0	12	A.1=[1;0.0003]	A.1=[3;0.0009]	B.1.1.207=[1;0.0026]	B.1.1.7=[1;0.0]	B.1.1.74=[9;0.0005]	B.1.177.4=[1;0.0002]	B.1.2=[1;0.0]	B.1=[4;0.0001]	B.15=[5;0.0833]	B.4=[1;0.0021]	B.5=[1;0.0385]	B.6=[1;0.001]
A292T	292T	292		11	5	0	0	0	0	5	B.1.1.162=[1;0.0002]	B.1.1.7=[7;0.0001]	B.1.177=[1;0.0]	B.1.2=[1;0.0]	B.1.206=[1;0.0011]
A292G	292G	292		2	2	0	0	0	0	2	B.1.1.7=[1;0.0]	B.1.2=[1;0.0]
A292N	292N	292		1	1	0	0	0	0	1	B.1.258=[1;0.0002]
A292V	292V	292		1	1	0	0	0	0	1	B.6=[1;0.001]
L293Q	293Q	293		3	2	0	0	0	0	2	A.1=[2;0.0006]	B.4=[1;0.0021]
L293I	293I	293		2	2	0	0	0	0	2	B.1.2=[1;0.0]	B.1.258=[1;0.0002]
L293V	293V	293		4	1	0	0	0	0	1	B.1=[4;0.0001]
L293S	293S	293		1	1	0	0	0	0	1	A.1=[1;0.0003]
L293P	293P	293		1	1	0	0	0	0	1	B.1=[1;0.0]
L293M	293M	293		1	1	0	0	0	0	1	B.6=[1;0.001]
D294N	294N	294		2	2	0	0	0	0	2	B.1.2=[1;0.0]	B.4=[1;0.0021]
D294E	294E	294		4	1	0	0	0	0	1	B.1=[4;0.0001]
D294H	294H	294		2	1	0	0	0	0	1	A.1=[2;0.0006]
D294K	294K	294		1	1	0	0	0	0	1	B.1.1.162=[1;0.0002]
D294G	294G	294		1	1	0	0	0	0	1	B.1.420=[1;0.0204]
D294A	294A	294		1	1	0	0	0	0	1	B.1=[1;0.0]
D294I	294I	294		1	1	0	0	0	0	1	B.6=[1;0.001]
P295S	295S	295		5	3	0	0	0	0	3	B.1=[3;0.0001]	B.15=[1;0.0167]	D.2=[1;0.0001]
P295H	295H	295		2	2	0	0	0	0	2	B.1.1.162=[1;0.0002]	B.6=[1;0.001]
P295T	295T	295		2	2	0	0	0	0	2	B.1.160=[1;0.0001]	None=[1;0.0008]
P295G	295G	295		1	1	0	0	0	0	1	B.1.258=[1;0.0002]
L296I	296I	296		6	1	0	0	0	0	1	B.1.177.21=[6;0.0008]
L296P	296P	296		1	1	0	0	0	0	1	B.1.258=[1;0.0002]
L296Y	296Y	296		1	1	0	0	0	0	1	B.1.258=[1;0.0002]
L296H	296H	296		1	1	0	0	0	0	1	B.1=[1;0.0]
L296F	296F	296		1	1	0	0	0	0	1	B.6=[1;0.001]
S297L	297L	297		15	11	0	0	0	0	11	B.1.1.170=[1;0.0022]	B.1.1.304=[1;0.0008]	B.1.1.33=[1;0.0008]	B.1.1.74=[2;0.0001]	B.1.1=[1;0.0003]	B.1.160=[2;0.0001]	B.1.196=[1;0.0156]	B.1.2=[2;0.0001]	B.1.448=[1;0.0088]	B.1=[2;0.0]	B.4=[1;0.0021]
S297A	297A	297		3	2	0	0	0	0	2	A.1=[2;0.0006]	B.4=[1;0.0021]
S297Y	297Y	297		1	1	0	0	0	0	1	B.1.1.306=[1;0.0007]
S297F	297F	297		1	1	0	0	0	0	1	B.1.258=[1;0.0002]
S297W	297W	297		1	1	0	0	0	0	1	B.6=[1;0.001]
S297T	297T	297		1	1	0	0	0	0	1	B=[1;0.0002]
E298K	298K	298		9	8	0	0	0	0	8	B.1.160=[1;0.0001]	B.1.2=[1;0.0]	B.1.221.2=[1;0.0312]	B.1.258=[1;0.0002]	B.1.351=[1;0.0007]	B.1=[1;0.0]	D.2=[1;0.0001]	None=[2;0.0015]
E298Q	298Q	298		8	3	0	0	0	0	3	B.1.470=[1;0.0092]	B.1=[1;0.0]	None=[6;0.0046]
E298X	298X	298		3	3	0	0	0	0	3	B.1.160=[1;0.0001]	B.1=[1;0.0]	None=[1;0.0008]
E298R	298R	298		1	1	0	0	0	0	1	B.1.1.306=[1;0.0007]
E298G	298G	298		1	1	0	0	0	0	1	B.1=[1;0.0]
T299I	299I	299		258	41	5	1	0	0	41	B.1.1.103=[1;0.0067]	B.1.1.110=[3;0.4286]	B.1.1.130=[1;0.003]	B.1.1.162=[2;0.0005]	B.1.1.214=[1;0.0002]	B.1.1.220=[2;0.0033]	B.1.1.221=[1;0.0133]	B.1.1.243=[1;0.0105]	B.1.1.279=[1;0.0008]	B.1.1.304=[1;0.0008]	B.1.1.306=[1;0.0007]	B.1.1.315=[2;0.0004]	B.1.1.33=[1;0.0008]	B.1.1.37=[5;0.001]	B.1.1.39=[1;0.001]	B.1.1.50=[1;0.0016]	B.1.1.7=[104;0.0014]	B.1.1.74=[3;0.0002]	B.1.146=[10;0.0344]	B.1.160=[4;0.0003]	B.1.177.21=[1;0.0001]	B.1.177=[40;0.0005]	B.1.2=[14;0.0005]	B.1.221=[1;0.0002]	B.1.258=[5;0.0009]	B.1.320=[2;0.0028]	B.1.36.16=[2;0.0066]	B.1.36.17=[1;0.0005]	B.1.36.22=[2;0.0053]	B.1.36=[1;0.0002]	B.1.361=[1;0.0005]	B.1.367=[1;0.0014]	B.1.369=[1;0.0003]	B.1.427=[1;0.0013]	B.1.503=[4;0.0191]	B.1.526=[1;0.0036]	B.1.98=[6;0.013]	B.1=[22;0.0004]	B.4=[1;0.0021]
T299A	299A	299		32	10	1	0	0	0	10	A=[6;0.004]	B.1.1.7=[1;0.0]	B.1.1.89=[2;0.0098]	B.1.160=[1;0.0001]	B.1.2=[1;0.0]	B.1.234=[11;0.0066]	B.1.252=[1;0.0067]	B.1.258=[1;0.0002]	B.1.391=[2;0.0023]	None=[6;0.0046]
T299L	299L	299		4	3	0	0	0	0	3	A.1=[1;0.0003]	A.1=[2;0.0006]	B.4=[1;0.0021]
T299M	299M	299		1	1	0	0	0	0	1	B.1.1.281=[1;0.0016]
T299K	299K	299		1	1	0	0	0	0	1	B.1=[1;0.0]
K300R	300R	300		5	3	0	0	0	0	3	B.1.1.135=[1;0.0032]	B.1.1.7=[2;0.0]	B.1.177=[2;0.0]
K300N	300N	300		2	2	0	0	0	0	2	B.1.2=[1;0.0]	None=[1;0.0008]
K300Q	300Q	300		1	1	0	0	0	0	1	A.3=[1;0.001]
K300Y	300Y	300		1	1	0	0	0	0	1	B.1.258=[1;0.0002]
K300T	300T	300		1	1	0	0	0	0	1	None=[1;0.0008]
C301S	301S	301		6	2	0	0	0	0	2	B.1.258=[1;0.0002]	None=[5;0.0039]
C301F	301F	301		2	2	0	0	0	0	2	B.1.36=[1;0.0002]	B.29=[1;0.004]
C301Q	301Q	301		1	1	0	0	0	0	1	B.1.1.162=[1;0.0002]
C301H	301H	301		1	1	0	0	0	0	1	B.1.1.291=[1;0.0009]
C301Y	301Y	301		1	1	0	0	0	0	1	B.1.1.74=[1;0.0001]
T302A	302A	302		3	2	0	0	0	0	2	B.1.1.1=[2;0.0003]	B.1.139=[1;0.0008]
T302R	302R	302		1	1	0	0	0	0	1	B.1.1.162=[1;0.0002]
T302K	302K	302		1	1	0	0	0	0	1	B.1.258=[1;0.0002]
T302L	302L	302		1	1	0	0	0	0	1	None=[1;0.0008]
L303F	303F	303		38	11	1	0	0	0	11	B.1.1.214=[1;0.0002]	B.1.1.277=[1;0.0009]	B.1.1.315=[1;0.0002]	B.1.1.7=[1;0.0]	B.1.1.7=[22;0.0003]	B.1.177.4=[1;0.0002]	B.1.177=[6;0.0001]	B.1.258=[1;0.0002]	B.1.349=[1;0.0028]	B.1=[2;0.0]	B.11=[1;0.0022]
L303M	303M	303		1	1	0	0	0	0	1	B.1.1.291=[1;0.0009]
L303H	303H	303		1	1	0	0	0	0	1	B.1.258=[1;0.0002]
K304R	304R	304		4	4	0	0	0	0	4	B.1.1.264=[1;0.005]	B.1.1.74=[1;0.0001]	B.1=[1;0.0]	None=[1;0.0008]
K304E	304E	304		2	2	0	0	0	0	2	B.1.1.7=[1;0.0]	B.1=[1;0.0]
K304Q	304Q	304		3	1	0	0	0	0	1	B.1.1.7=[3;0.0]
K304P	304P	304		1	1	0	0	0	0	1	A.3=[1;0.001]
K304X	304X	304		1	1	0	0	0	0	1	B.1.1.291=[1;0.0009]
K304T	304T	304		1	1	0	0	0	0	1	B.1.258=[1;0.0002]
K304N	304N	304		1	1	0	0	0	0	1	B.1.362=[1;0.0024]
S305T	305T	305		3	3	0	0	0	0	3	B.1.351=[1;0.0007]	B.40=[1;0.0004]	None=[1;0.0008]
S305F	305F	305		2	2	0	0	0	0	2	B.1.1.74=[1;0.0001]	B.1=[1;0.0]
S305P	305P	305		2	2	0	0	0	0	2	B.1.221.2=[1;0.0312]	B.1.258=[1;0.0002]
S305I	305I	305		1	1	0	0	0	0	1	B.1.1.162=[1;0.0002]
S305A	305A	305		1	1	0	0	0	0	1	B.1.1.207=[1;0.0026]
S305N	305N	305		1	1	0	0	0	0	1	B.4=[1;0.0021]
F306L	306L	306		99	17	1	0	0	1	16	A.1=[2;0.0006]	A=[6;0.004]	B.1.1.216=[1;0.0028]	B.1.1.74=[1;0.0001]	B.1.1.75=[1;0.0078]	B.1.160=[3;0.0002]	B.1.160=[1;0.0001]	B.1.2=[1;0.0]	B.1.2=[1;0.0]	B.1.243=[3;0.0007]	B.1.36.24=[60;0.8955]	B.1.526=[3;0.0107]	B.1=[3;0.0001]	B.15=[5;0.0833]	B.5=[1;0.0385]	B.6.6=[1;0.0011]	None=[6;0.0046]
F306I	306I	306		2	2	0	0	0	0	2	B.1.1.231=[1;0.0057]	B.1.258=[1;0.0002]
F306P	306P	306		1	1	0	0	0	0	1	B.1.1.162=[1;0.0002]
T307I	307I	307		318	37	8	0	0	2	35	B.1.1.1=[8;0.001]	B.1.1.162=[3;0.0007]	B.1.1.281=[1;0.0016]	B.1.1.284=[5;0.0007]	B.1.1.306=[1;0.0007]	B.1.1.33=[1;0.0008]	B.1.1.67=[2;0.0038]	B.1.1.7=[38;0.0005]	B.1.1.74=[17;0.0009]	B.1.1.8=[1;0.0016]	B.1.160=[1;0.0001]	B.1.177.10=[6;0.0073]	B.1.177.15=[2;0.0011]	B.1.177.21=[3;0.0004]	B.1.177.7=[1;0.0003]	B.1.177.8=[1;0.0009]	B.1.177=[15;0.0002]	B.1.2=[24;0.0009]	B.1.221=[6;0.0011]	B.1.234=[1;0.0006]	B.1.235=[4;0.0036]	B.1.243=[2;0.0005]	B.1.258.11=[1;0.0006]	B.1.258=[1;0.0002]	B.1.36=[2;0.0005]	B.1.402=[54;0.8571]	B.1.409=[1;0.003]	B.1.413=[1;0.0052]	B.1.424=[2;0.0167]	B.1.429=[2;0.001]	B.1.523=[1;0.0039]	B.1=[44;0.0008]	B=[10;0.0019]	C.11=[52;0.8814]	C.16=[1;0.0046]	D.2=[2;0.0002]	Unknown=[1;0.0006]
T307S	307S	307		21	8	0	0	0	0	8	B.1.1.162=[1;0.0002]	B.1.1.255=[9;0.0277]	B.1.1.70=[2;0.001]	B.1.1.74=[5;0.0003]	B.1.177=[1;0.0]	B.1.206=[1;0.0011]	B.1=[1;0.0]	None=[1;0.0008]
T307N	307N	307		16	6	0	0	0	0	6	A.1=[3;0.0009]	B.1.1.194=[6;0.0357]	B.1.177=[1;0.0]	B.1.258=[1;0.0002]	B.1.511=[4;0.1667]	B.4=[1;0.0021]
T307A	307A	307		8	4	0	0	0	0	4	B.1.1.220=[1;0.0017]	B.1.177=[2;0.0]	B.1.2=[3;0.0001]	B.1.320=[2;0.0028]
T307L	307L	307		1	1	0	0	0	0	1	B.1.1.253=[1;0.0025]
T307P	307P	307		1	1	0	0	0	0	1	None=[1;0.0008]
V308L	308L	308		433	72	10	0	0	0	72	A.1=[1;0.0003]	B.1.1.1=[3;0.0004]	B.1.1.10=[1;0.001]	B.1.1.109=[1;0.0417]	B.1.1.184=[1;0.0081]	B.1.1.198=[1;0.0016]	B.1.1.214=[2;0.0004]	B.1.1.216=[2;0.0056]	B.1.1.217=[1;0.0025]	B.1.1.222=[1;0.001]	B.1.1.242=[1;0.0227]	B.1.1.274=[1;0.0062]	B.1.1.277=[3;0.0027]	B.1.1.279=[1;0.0008]	B.1.1.28=[1;0.001]	B.1.1.284=[1;0.0001]	B.1.1.284=[5;0.0007]	B.1.1.297=[2;0.009]	B.1.1.298=[1;0.0007]	B.1.1.304=[2;0.0015]	B.1.1.304=[1;0.0008]	B.1.1.307=[1;0.0005]	B.1.1.308=[4;0.0488]	B.1.1.311=[3;0.0012]	B.1.1.315=[1;0.0002]	B.1.1.317=[1;0.0017]	B.1.1.63=[2;0.0072]	B.1.1.7=[1;0.0]	B.1.1.7=[94;0.0013]	B.1.1.70=[14;0.0072]	B.1.1.74=[7;0.0004]	B.1.1=[5;0.0017]	B.1.108=[1;0.0068]	B.1.110.3=[1;0.005]	B.1.142=[9;0.0259]	B.1.160=[1;0.0001]	B.1.166=[2;0.0156]	B.1.177.12=[1;0.0002]	B.1.177=[1;0.0]
V308I	308I	308		8	6	0	0	0	0	6	B.1.1.162=[1;0.0002]	B.1.1.38=[1;0.0039]	B.1.160.7=[1;0.0016]	B.1.160=[2;0.0001]	B.1.2=[2;0.0001]	B.1.36=[1;0.0002]
V308A	308A	308		1	1	0	0	0	0	1	B.1.1.127=[1;0.006]
V308E	308E	308		1	1	0	0	0	0	1	B.1.1.306=[1;0.0007]
E309Q	309Q	309		213	44	7	0	0	0	44	A.1=[1;0.0003]	A.9=[1;0.0556]	A=[1;0.0007]	B.1.1.1=[17;0.0022]	B.1.1.101=[1;0.0031]	B.1.1.115=[5;0.0562]	B.1.1.148=[1;0.0112]	B.1.1.157=[2;0.007]	B.1.1.207=[1;0.0026]	B.1.1.220=[1;0.0017]	B.1.1.281=[3;0.0048]	B.1.1.39=[4;0.004]	B.1.1.51=[1;0.0018]	B.1.1.64=[1;0.002]	B.1.1.67=[1;0.0019]	B.1.1.7=[12;0.0002]	B.1.1.74=[3;0.0002]	B.1.1=[1;0.0003]	B.1.128=[2;0.002]	B.1.139=[17;0.0135]	B.1.146=[4;0.0137]	B.1.160=[2;0.0001]	B.1.166=[1;0.0078]	B.1.177.21=[9;0.0011]	B.1.177.24=[1;0.0018]	B.1.177=[15;0.0002]	B.1.2=[21;0.0008]	B.1.221=[13;0.0023]	B.1.234=[1;0.0006]	B.1.236=[1;0.0038]	B.1.241=[3;0.0074]	B.1.243=[4;0.001]	B.1.36=[4;0.0009]	B.1.361=[9;0.0049]	B.1.396=[3;0.0066]	B.1.398=[1;0.0046]	B.1.460=[1;0.0222]	B.1.468=[1;0.0145]	B.1.507=[1;0.0143]
E309K	309K	309		13	6	0	0	0	0	6	A.23=[2;0.037]	B.1.1.7=[7;0.0001]	B.1.177=[1;0.0]	B.1.2=[1;0.0]	B.1.399=[1;0.0043]	B.1=[1;0.0]
E309A	309A	309		5	4	0	0	0	0	4	B.1.1.63=[2;0.0072]	B.1.1.7=[1;0.0]	B.1.258=[1;0.0002]	B.1.369=[1;0.0003]
E309D	309D	309		4	4	0	0	0	0	4	A.3=[1;0.001]	B.1.1.162=[1;0.0002]	B.1.1.253=[1;0.0025]	B.1=[1;0.0]
E309V	309V	309		4	3	0	0	0	0	3	A.1=[2;0.0006]	B.1.177=[1;0.0]	B.1.258=[1;0.0002]
E309G	309G	309		3	3	0	0	0	0	3	B.1.1.7=[1;0.0]	B.1.177=[1;0.0]	B.1.351=[1;0.0007]
E309S	309S	309		2	2	0	0	0	0	2	A.1=[1;0.0003]	B.4=[1;0.0021]
E309X	309X	309		2	2	0	0	0	0	2	B.1.1.281=[1;0.0016]	B.1.1.46=[1;0.0096]
K310R	310R	310		25	6	1	0	0	0	6	B.1.1.50=[1;0.0016]	B.1.2=[1;0.0]	B.1.258.7=[18;0.0352]	B.1.258=[1;0.0002]	B.1.36.25=[3;0.009]	B.1=[1;0.0]
K310E	310E	310		3	3	0	0	0	0	3	B.1.1.281=[1;0.0016]	B.1.1.46=[1;0.0096]	B.43=[1;0.027]
K310X	310X	310		1	1	0	0	0	0	1	B.1.1.162=[1;0.0002]
K310L	310L	310		1	1	0	0	0	0	1	B.1.1.253=[1;0.0025]
K310T	310T	310		1	1	0	0	0	0	1	B.1.1.74=[1;0.0001]
G311R	311R	311		2	2	0	0	0	0	2	B.1.1.162=[1;0.0002]	B.1.1.74=[1;0.0001]
G311T	311T	311		2	2	0	0	0	0	2	B.1.1.281=[1;0.0016]	B.1.1.46=[1;0.0096]
G311F	311F	311		1	1	0	0	0	0	1	B.1.1.253=[1;0.0025]
G311E	311E	311		1	1	0	0	0	0	1	B.1.1.74=[1;0.0001]
G311D	311D	311		1	1	0	0	0	0	1	B.1.258=[1;0.0002]
I312V	312V	312		9	4	0	0	0	0	4	A=[1;0.0007]	B.1.1.4=[1;0.0017]	B.1.177=[5;0.0001]	B.1=[2;0.0]
I312F	312F	312		4	3	0	0	0	0	3	B.1.1.314=[1;0.0068]	B.1.177.4=[2;0.0005]	B.1.2=[1;0.0]
I312L	312L	312		6	2	0	0	0	0	2	B.1.1.74=[5;0.0003]	B.1.258=[1;0.0002]
I312M	312M	312		2	2	0	0	0	0	2	B.1.1.307=[1;0.0005]	B.1.1.74=[1;0.0001]
I312T	312T	312		1	1	0	0	0	0	1	B.1.1.162=[1;0.0002]
I312S	312S	312		1	1	0	0	0	0	1	B.1.1.253=[1;0.0025]
Y313L	313L	313		2	1	0	0	0	0	1	A.2.2=[2;0.0038]
Y313H	313H	313		2	1	0	0	0	0	1	B.1.258=[2;0.0003]
Y313X	313X	313		1	1	0	0	0	0	1	B.1.1.162=[1;0.0002]
Y313K	313K	313		1	1	0	0	0	0	1	B.1.1.253=[1;0.0025]
Y313I	313I	313		1	1	0	0	0	0	1	B.1.1.314=[1;0.0068]
Y313N	313N	313		1	1	0	0	0	0	1	B.1.1.74=[1;0.0001]
Y313P	313P	313		1	1	0	0	0	0	1	B.1.258=[1;0.0002]
Y313F	313F	313		1	1	0	0	0	0	1	B=[1;0.0002]
Q314K	314K	314		243	17	3	1	0	0	17	B.1.1.214=[9;0.0019]	B.1.1.311=[1;0.0004]	B.1.1.7=[5;0.0001]	B.1.1.74=[1;0.0001]	B.1.1.85=[1;0.0064]	B.1.160=[2;0.0001]	B.1.177=[1;0.0]	B.1.2=[3;0.0001]	B.1.206=[1;0.0011]	B.1.234=[1;0.0006]	B.1.258.4=[1;0.0038]	B.1.258=[3;0.0005]	B.1.265=[24;0.0772]	B.1.324=[3;0.0169]	B.1.8=[151;0.2359]	B.1=[35;0.0007]	D.2=[1;0.0001]
Q314H	314H	314		7	6	0	0	0	0	6	B.1.1.314=[1;0.0068]	B.1.177=[1;0.0]	B.1.2=[2;0.0001]	B.1.240=[1;0.0006]	B.1=[1;0.0]	B.1=[1;0.0]
Q314R	314R	314		4	4	0	0	0	0	4	B.1.1.74=[1;0.0001]	B.1.2=[1;0.0]	B.1.36=[1;0.0002]	B.1.9=[1;0.005]
Q314P	314P	314		3	3	0	0	0	0	3	A.1=[1;0.0003]	A.3=[1;0.001]	None=[1;0.0008]
Q314L	314L	314		5	2	0	0	0	0	2	B.1.1.7=[1;0.0]	B.1=[4;0.0001]
Q314X	314X	314		3	2	0	0	0	0	2	A.2.2=[2;0.0038]	B.1=[1;0.0]
Q314E	314E	314		1	1	0	0	0	0	1	B.1.1.33=[1;0.0008]
T315I	315I	315		9	4	0	0	0	0	4	B.1.1.7=[4;0.0001]	B.1.2=[3;0.0001]	B.1.371=[1;0.0013]	B.1=[1;0.0]
T315A	315A	315		2	2	0	0	0	0	2	B.1.1.291=[1;0.0009]	B.1=[1;0.0]
T315V	315V	315		1	1	0	0	0	0	1	B.1.258=[1;0.0002]
S316F	316F	316		4	3	0	0	0	0	3	B.1.1.291=[1;0.0009]	B.1.258=[1;0.0002]	B.1.351=[2;0.0014]
S316Y	316Y	316		3	2	0	0	0	0	2	B.1.177.4=[2;0.0005]	B.1.240=[1;0.0006]
S316A	316A	316		2	2	0	0	0	0	2	B.1.1.74=[1;0.0001]	B.1.177.21=[1;0.0001]
S316X	316X	316		2	1	0	0	0	0	1	B.1.2=[2;0.0001]
S316L	316L	316		1	1	0	0	0	0	1	B.1.1.162=[1;0.0002]
S316K	316K	316		1	1	0	0	0	0	1	B.1=[1;0.0]
S316P	316P	316		1	1	0	0	0	0	1	B.1=[1;0.0]
N317T	317T	317		4	3	0	0	0	0	3	B.1.1.33=[1;0.0008]	B.1.2=[2;0.0001]	B.1=[1;0.0]
N317G	317G	317		2	2	0	0	0	0	2	B.1.1.291=[1;0.0009]	B.1.258=[1;0.0002]
N317H	317H	317		1	1	0	0	0	0	1	A.3=[1;0.001]
N317S	317S	317		1	1	0	0	0	0	1	B.1.2=[1;0.0]
N317D	317D	317		1	1	0	0	0	0	1	B=[1;0.0002]
F318L	318L	318		12	8	0	0	0	0	8	B.1.1.33=[1;0.0008]	B.1.1.8=[1;0.0016]	B.1.160=[3;0.0002]	B.1.160=[1;0.0001]	B.1.351=[2;0.0014]	B.1=[2;0.0]	B.1=[1;0.0]	B=[1;0.0002]
F318S	318S	318		5	5	0	0	0	0	5	B.1.1.162=[1;0.0002]	B.1.1.291=[1;0.0009]	B.1.258=[1;0.0002]	B.1.473=[1;0.0286]	B.6=[1;0.001]
F318I	318I	318		1	1	0	0	0	0	1	B.1.1.7=[1;0.0]
R319S	319S	319		2	2	0	0	0	0	2	B.1.371=[1;0.0013]	B.1=[1;0.0]
R319K	319K	319		1	1	0	0	0	0	1	B.1.1.162=[1;0.0002]
V320F	320F	320		12	8	0	0	0	0	8	B.1.1.64=[1;0.002]	B.1.1.74=[1;0.0001]	B.1.160=[2;0.0001]	B.1.177.12=[2;0.0005]	B.1.177=[2;0.0]	B.1.2=[2;0.0001]	B.1.216=[1;0.0056]	B.1=[1;0.0]
V320I	320I	320		58	3	1	0	0	0	3	A.1=[1;0.0003]	B.1.362=[1;0.0024]	D.2=[56;0.0044]
V320A	320A	320		6	2	0	0	0	0	2	A=[2;0.0013]	B.1.1.1=[4;0.0005]
V320T	320T	320		3	2	0	0	0	0	2	A.1=[2;0.0006]	B.1.1.291=[1;0.0009]
V320N	320N	320		1	1	0	0	0	0	1	B.1.1.162=[1;0.0002]
V320G	320G	320		1	1	0	0	0	0	1	B.1.1=[1;0.0003]
Q321L	321L	321		21	8	1	0	0	0	8	A.1=[1;0.0003]	B.1.1.197=[1;0.0145]	B.1.1.74=[2;0.0001]	B.1.177=[2;0.0]	B.1.2=[1;0.0]	B.1.361=[1;0.0005]	B.1.380=[10;0.082]	B.1.413=[3;0.0157]
Q321X	321X	321		5	5	0	0	0	0	5	B.1.177.15=[1;0.0006]	B.1.177=[1;0.0]	B.1.2=[1;0.0]	B.1=[1;0.0]	B.6.6=[1;0.0011]
Q321K	321K	321		7	4	0	0	0	0	4	B.1.1.7=[4;0.0001]	B.1.1.74=[1;0.0001]	B.1.2=[1;0.0]	B.1.258.17=[1;0.0023]
Q321E	321E	321		3	3	0	0	0	0	3	B.1.1.281=[1;0.0016]	B.1.1.74=[1;0.0001]	B.1=[1;0.0]
Q321S	321S	321		3	2	0	0	0	0	2	A.1=[2;0.0006]	B.4=[1;0.0021]
Q321R	321R	321		2	2	0	0	0	0	2	B.1.1.7=[1;0.0]	B.1.222=[1;0.0017]
Q321P	321P	321		1	1	0	0	0	0	1	A.3=[1;0.001]
Q321N	321N	321		1	1	0	0	0	0	1	B.1.1.291=[1;0.0009]
P322S	322S	322		20	10	0	0	0	0	10	B.1.1.151=[2;0.0057]	B.1.1.162=[1;0.0002]	B.1.1.31=[1;0.0086]	B.1.1.7=[3;0.0]	B.1.1.70=[2;0.001]	B.1.177.16=[5;0.0037]	B.1.177.21=[1;0.0001]	B.1.177=[3;0.0]	B.1.258.11=[1;0.0006]	B.1.258=[1;0.0002]
P322L	322L	322		3	2	0	0	0	0	2	B.1.177=[1;0.0]	B.1=[2;0.0]
P322T	322T	322		2	2	0	0	0	0	2	B.1.1.1=[1;0.0001]	B.1=[1;0.0]
P322A	322A	322		6	1	0	0	0	0	1	B.1.1.74=[6;0.0003]
T323I	323I	323		290	46	6	0	0	0	46	B.1.1.1=[8;0.001]	B.1.1.135=[1;0.0032]	B.1.1.214=[1;0.0002]	B.1.1.222=[1;0.001]	B.1.1.232=[1;0.0021]	B.1.1.284=[13;0.0019]	B.1.1.296=[1;0.002]	B.1.1.303=[11;0.0318]	B.1.1.304=[1;0.0008]	B.1.1.307=[1;0.0005]	B.1.1.311=[3;0.0012]	B.1.1.44=[1;0.0016]	B.1.1.7=[36;0.0005]	B.1.1.70=[1;0.0005]	B.1.1.74=[4;0.0002]	B.1.160.7=[1;0.0016]	B.1.160=[10;0.0007]	B.1.177.21=[6;0.0008]	B.1.177.4=[1;0.0002]	B.1.177.5=[1;0.0014]	B.1.177=[99;0.0013]	B.1.2=[5;0.0002]	B.1.221=[2;0.0004]	B.1.222=[1;0.0017]	B.1.238=[2;0.027]	B.1.243=[1;0.0002]	B.1.250=[1;0.0145]	B.1.258.4=[4;0.0151]	B.1.258.7=[1;0.002]	B.1.258=[4;0.0007]	B.1.281=[1;0.025]	B.1.302=[1;0.0096]	B.1.319=[1;0.0036]	B.1.320=[1;0.0014]	B.1.351=[2;0.0014]	B.1.36.13=[1;0.0345]	B.1.36.25=[1;0.003]	B.1.36.9=[1;0.0039]	B.1.36=[2;0.0005]
T323R	323R	323		13	4	0	0	0	0	4	B.1.1.291=[1;0.0009]	B.1.1.7=[8;0.0001]	B.1.177=[3;0.0]	B.1=[1;0.0]
T323A	323A	323		5	3	0	0	0	0	3	B.1.1.7=[1;0.0]	B.1.177=[3;0.0]	B.1=[1;0.0]
T323S	323S	323		4	3	0	0	0	0	3	A.1=[1;0.0003]	B.1.1.214=[2;0.0004]	B.4=[1;0.0021]
T323L	323L	323		3	3	0	0	0	0	3	B.1.1.7=[1;0.0]	B.1.177.16=[1;0.0007]	B.1.391=[1;0.0012]
T323E	323E	323		1	1	0	0	0	0	1	B.1.1.31=[1;0.0086]
T323K	323K	323		1	1	0	0	0	0	1	None=[1;0.0008]
E324Q	324Q	324		11	6	0	0	0	0	6	B.1.1.304=[5;0.0038]	B.1.1.74=[1;0.0001]	B.1.177=[2;0.0]	B.1.221.3=[1;0.0012]	B.1.221=[1;0.0002]	B.1=[1;0.0]
E324K	324K	324		11	5	0	0	0	0	5	B.1.1.291=[1;0.0009]	B.1.1.7=[3;0.0]	B.1.177=[4;0.0001]	B.1.2=[2;0.0001]	None=[1;0.0008]
E324A	324A	324		4	4	0	0	0	0	4	A.3=[1;0.001]	B.1.1.227=[1;0.004]	B.1.1.28=[1;0.001]	B.1.177=[1;0.0]
E324V	324V	324		30	3	1	0	0	0	3	B.1.177=[28;0.0004]	B.1.396=[1;0.0022]	B.1=[1;0.0]
E324D	324D	324		5	3	0	0	0	0	3	B.1.1.162=[1;0.0002]	B.1.177.4=[1;0.0002]	B.1=[3;0.0001]
E324I	324I	324		6	2	0	0	0	0	2	B.15=[5;0.0833]	B.5=[1;0.0385]
E324T	324T	324		4	2	0	0	0	0	2	A.1=[3;0.0009]	B.4=[1;0.0021]
E324M	324M	324		1	1	0	0	0	0	1	B.1.1.31=[1;0.0086]
E324G	324G	324		1	1	0	0	0	0	1	B.1.177.15=[1;0.0006]
E324L	324L	324		1	1	0	0	0	0	1	B.1.325=[1;0.0031]
S325F	325F	325		9	5	0	0	0	0	5	B.1.1.1=[1;0.0001]	B.1.1.10=[5;0.0051]	B.1.1.220=[1;0.0017]	B.1.1.291=[1;0.0009]	B.1.177=[1;0.0]
S325E	325E	325		2	2	0	0	0	0	2	A.1=[1;0.0003]	B.4=[1;0.0021]
S325Y	325Y	325		2	2	0	0	0	0	2	B.1.1.7=[1;0.0]	B.1.88=[1;0.0032]
S325A	325A	325		2	2	0	0	0	0	2	B.1.177=[1;0.0]	B.1.36=[1;0.0002]
S325Q	325Q	325		2	1	0	0	0	0	1	A.1=[2;0.0006]
S325C	325C	325		1	1	0	0	0	0	1	B.1.1.31=[1;0.0086]
S325T	325T	325		1	1	0	0	0	0	1	B.1.258=[1;0.0002]
S325L	325L	325		1	1	0	0	0	0	1	B.1.325=[1;0.0031]
S325K	325K	325		1	1	0	0	0	0	1	B.1=[1;0.0]
I326V	326V	326		7	6	0	0	0	0	6	A.1=[1;0.0003]	A.1=[2;0.0006]	B.1.1.7=[1;0.0]	B.1.429=[1;0.0005]	B.1=[1;0.0]	B.4=[1;0.0021]
V327I	327I	327		13	7	0	0	0	0	7	B.1.1.162=[1;0.0002]	B.1.1.247=[6;0.0076]	B.1.1.28=[2;0.0019]	B.1.1.50=[1;0.0016]	B.1.1.7=[1;0.0]	B.1.401=[1;0.0101]	B.4=[1;0.0021]
V327F	327F	327		2	2	0	0	0	0	2	A.3=[1;0.001]	B.1.1.1=[1;0.0001]
V327R	327R	327		1	1	0	0	0	0	1	B.1.1.31=[1;0.0086]
V327G	327G	327		1	1	0	0	0	0	1	B.1.258=[1;0.0002]
V327L	327L	327		1	1	0	0	0	0	1	B.40=[1;0.0004]
R328I	328I	328		3	3	0	0	0	0	3	B.1.1.162=[1;0.0002]	B.1.396=[1;0.0022]	B.1=[1;0.0]
R328G	328G	328		3	3	0	0	0	0	3	B.1.1.7=[1;0.0]	B.1.2=[1;0.0]	B.1=[1;0.0]
R328D	328D	328		1	1	0	0	0	0	1	B.1.1.31=[1;0.0086]
R328T	328T	328		1	1	0	0	0	0	1	None=[1;0.0008]
F329L	329L	329		7	2	0	0	0	0	2	B.1.177=[6;0.0001]	B.1=[1;0.0]
F329S	329S	329		1	1	0	0	0	0	1	B.1.1.31=[1;0.0086]
F329I	329I	329		1	1	0	0	0	0	1	B.1.2=[1;0.0]
P330S	330S	330		311	45	7	0	0	0	45	A.2=[2;0.0014]	A.3=[1;0.001]	A=[3;0.002]	B.1.1.1=[3;0.0004]	B.1.1.15=[1;0.0089]	B.1.1.171=[1;0.0036]	B.1.1.208=[7;0.0496]	B.1.1.216=[2;0.0056]	B.1.1.222=[1;0.001]	B.1.1.258=[2;0.007]	B.1.1.284=[1;0.0001]	B.1.1.296=[2;0.0041]	B.1.1.301=[1;0.0012]	B.1.1.37=[74;0.0153]	B.1.1.40=[1;0.027]	B.1.1.54=[1;0.0014]	B.1.1.67=[1;0.0019]	B.1.1.7=[20;0.0003]	B.1.1.74=[15;0.0008]	B.1.1=[2;0.0007]	B.1.142=[1;0.0029]	B.1.160.7=[1;0.0016]	B.1.160=[21;0.0015]	B.1.177.4=[2;0.0005]	B.1.177=[60;0.0008]	B.1.2=[23;0.0009]	B.1.221=[3;0.0005]	B.1.232=[7;0.0137]	B.1.234=[2;0.0012]	B.1.236=[1;0.0038]	B.1.243=[1;0.0002]	B.1.258.5=[2;0.018]	B.1.258=[2;0.0003]	B.1.340=[2;0.0256]	B.1.346=[2;0.0123]	B.1.351=[2;0.0014]	B.1.36.18=[2;0.0033]	B.1.36=[1;0.0002]	B.1.363=[1;0.0015]
P330L	330L	330		12	8	0	0	0	0	8	B.1.1.7=[3;0.0]	B.1.1.74=[1;0.0001]	B.1.177.21=[1;0.0001]	B.1.177=[3;0.0]	B.1.206=[1;0.0011]	B.1.416.1=[1;0.0029]	B.1.497=[1;0.0007]	B.1=[1;0.0]
P330A	330A	330		6	2	0	0	0	0	2	B.1.258=[1;0.0002]	D.2=[5;0.0004]
P330I	330I	330		1	1	0	0	0	0	1	B.1.1.162=[1;0.0002]
P330T	330T	330		1	1	0	0	0	0	1	B.1=[1;0.0]
N331S	331S	331		3	3	0	0	0	0	3	A.3=[1;0.001]	B.1.1.162=[1;0.0002]	B.1.361=[1;0.0005]
N331T	331T	331		6	2	0	0	0	0	2	B.1.177.17=[1;0.001]	B.1.258=[5;0.0009]
I332L	332L	332		1	1	0	0	0	0	1	B.1.1.162=[1;0.0002]
I332V	332V	332		1	1	0	0	0	0	1	B.1.1.7=[1;0.0]
T333I	333I	333		5	4	0	0	0	0	4	B.1.1.196=[1;0.0057]	B.1.1.74=[1;0.0001]	B.1.351=[1;0.0007]	B.1=[2;0.0]
T333K	333K	333		3	3	0	0	0	0	3	B.1.1.50=[1;0.0016]	B.1.1.74=[1;0.0001]	B.1.351=[1;0.0007]
T333E	333E	333		1	1	0	0	0	0	1	B.1.1.162=[1;0.0002]
N334K	334K	334		8	4	0	0	0	0	4	B.1.1.162=[1;0.0002]	B.1.1.7=[2;0.0]	B.1.1.74=[4;0.0002]	B.1.1=[1;0.0003]
N334D	334D	334		1	1	0	0	0	0	1	B.1.1.216=[1;0.0028]
L335F	335F	335		19	13	0	0	0	0	13	A.1=[1;0.0003]	B.1.1.1=[1;0.0001]	B.1.1.284=[2;0.0003]	B.1.1.70=[3;0.0016]	B.1.1.74=[1;0.0001]	B.1.110.3=[1;0.005]	B.1.177.21=[2;0.0003]	B.1.177=[3;0.0]	B.1.243=[1;0.0002]	B.1.311=[1;0.0011]	B.1.36.17=[1;0.0005]	B.40=[1;0.0004]	B.6=[1;0.001]
L335S	335S	335		1	1	0	0	0	0	1	B.1.177.21=[1;0.0001]
L335R	335R	335		1	1	0	0	0	0	1	B.4=[1;0.0021]
C336G	336G	336		1	1	0	0	0	0	1	B.1.1.162=[1;0.0002]
C336R	336R	336		1	1	0	0	0	0	1	B.1.1.74=[1;0.0001]
C336S	336S	336		1	1	0	0	0	0	1	B.1.369=[1;0.0003]
P337S	337S	337		13	6	0	0	0	0	6	B.1.1.1=[2;0.0003]	B.1.1.7=[6;0.0001]	B.1.160=[1;0.0001]	B.1.324=[1;0.0056]	B.1.416.1=[1;0.0029]	B.1=[2;0.0]
P337T	337T	337		6	5	0	0	0	0	5	A=[1;0.0007]	B.1.1.74=[1;0.0001]	B.1.160=[1;0.0001]	B.1.177=[2;0.0]	B.1=[1;0.0]
P337L	337L	337		5	4	0	0	0	0	4	A.23.1=[2;0.0072]	B.1.1.288=[1;0.0016]	B.1.1.7=[1;0.0]	B.1.177=[1;0.0]
P337D	337D	337		1	1	0	0	0	0	1	B.1.1.162=[1;0.0002]
P337H	337H	337		1	1	0	0	0	0	1	B.1.337=[1;0.0169]
P337R	337R	337		1	1	0	0	0	0	1	B.1.36=[1;0.0002]
F338L	338L	338		84	15	1	0	0	0	15	A.3=[1;0.001]	B.1.1.294=[1;0.0032]	B.1.1.37=[1;0.0002]	B.1.1.7=[1;0.0]	B.1.160=[1;0.0001]	B.1.177=[60;0.0008]	B.1.177=[8;0.0001]	B.1.199=[1;0.0061]	B.1.2=[1;0.0]	B.1.236=[1;0.0038]	B.1.258=[1;0.0002]	B.1.311=[1;0.0011]	B.1.367=[1;0.0014]	B.1=[1;0.0]	B.40=[4;0.0014]
F338S	338S	338		2	2	0	0	0	0	2	B.1.160=[1;0.0001]	B.1.258.17=[1;0.0023]
F338P	338P	338		2	2	0	0	0	0	2	B.1.177=[1;0.0]	B.1=[1;0.0]
G339S	339S	339		22	13	0	0	0	0	13	A=[1;0.0007]	B.1.1.117=[1;0.0114]	B.1.1.162=[1;0.0002]	B.1.1.7=[4;0.0001]	B.1.1.85=[1;0.0064]	B.1.160=[1;0.0001]	B.1.177.10=[2;0.0024]	B.1.177=[5;0.0001]	B.1.2=[2;0.0001]	B.1.221=[1;0.0002]	B.1.258.17=[1;0.0023]	B.1.427=[1;0.0013]	D.2=[1;0.0001]
G339D	339D	339		67	11	2	0	0	0	11	A.1=[1;0.0003]	B.1.1.7=[1;0.0]	B.1.1.7=[7;0.0001]	B.1.177.8=[1;0.0009]	B.1.177=[35;0.0004]	B.1.2=[11;0.0004]	B.1.237=[1;0.0081]	B.1.409=[1;0.003]	B.1=[7;0.0001]	B.1=[1;0.0]	B.4=[1;0.0021]
G339V	339V	339		5	3	0	0	0	0	3	B.1.1.7=[1;0.0]	B.1.36=[2;0.0005]	Unknown=[2;0.0012]
G339K	339K	339		1	1	0	0	0	0	1	B.1.1.162=[1;0.0002]
G339F	339F	339		1	1	0	0	0	0	1	None=[1;0.0008]
E340K	340K	340		11	4	0	0	0	0	4	A.1=[1;0.0003]	B.1.1.7=[2;0.0]	B.1.427=[1;0.0013]	B.1=[7;0.0001]
E340D	340D	340		4	3	0	0	0	0	3	B.1.147=[1;0.0013]	B.1.177=[1;0.0]	B.1.2=[2;0.0001]
E340G	340G	340		3	3	0	0	0	0	3	B.1.1.67=[1;0.0019]	B.1.1=[1;0.0003]	B.1.177=[1;0.0]
E340A	340A	340		10	2	0	0	0	0	2	B.1.1.70=[1;0.0005]	B.1.1.74=[9;0.0005]
E340X	340X	340		2	2	0	0	0	0	2	B.1.1.162=[1;0.0002]	B.1=[1;0.0]
E340R	340R	340		1	1	0	0	0	0	1	B.4=[1;0.0021]
E340Q	340Q	340		1	1	0	0	0	0	1	H.1=[1;0.0075]
V341I	341I	341		48	9	1	0	0	0	9	B.1.1.231=[4;0.0229]	B.1.1.306=[1;0.0007]	B.1.1.33=[1;0.0008]	B.1.1.7=[4;0.0001]	B.1.2=[3;0.0001]	B.1.305=[1;0.0047]	B.1.416=[4;0.0093]	B.1=[29;0.0006]	None=[1;0.0008]
V341L	341L	341		1	1	0	0	0	0	1	B.1.1.162=[1;0.0002]
V341A	341A	341		1	1	0	0	0	0	1	B.1.2=[1;0.0]
V341G	341G	341		1	1	0	0	0	0	1	B.1.258=[1;0.0002]
V341F	341F	341		1	1	0	0	0	0	1	B.1=[1;0.0]
F342C	342C	342		2	2	0	0	0	0	2	A.1=[1;0.0003]	B.1.126=[1;0.0104]
F342L	342L	342		2	2	0	0	0	0	2	A.2=[1;0.0007]	B.1.1.7=[1;0.0]
F342N	342N	342		1	1	0	0	0	0	1	B.1.1.162=[1;0.0002]
F342I	342I	342		1	1	0	0	0	0	1	B.1.258=[1;0.0002]
N343E	343E	343		1	1	0	0	0	0	1	B.1.1.162=[1;0.0002]
A344S	344S	344		141	27	4	0	0	0	27	A.1=[1;0.0003]	B.1.1.1=[2;0.0003]	B.1.1.162=[1;0.0002]	B.1.1.191=[1;0.0048]	B.1.1.245=[1;0.0071]	B.1.1.284=[1;0.0001]	B.1.1.33=[2;0.0016]	B.1.1.38=[1;0.0039]	B.1.1.41=[1;0.0065]	B.1.1.50=[1;0.0016]	B.1.1.54=[6;0.0085]	B.1.1.7=[15;0.0002]	B.1.1.74=[22;0.0011]	B.1.177.15=[1;0.0006]	B.1.177=[21;0.0003]	B.1.2=[9;0.0003]	B.1.258.11=[1;0.0006]	B.1.369=[9;0.003]	B.1.446=[1;0.0417]	B.1.471=[2;0.0109]	B.1.497=[1;0.0007]	B.1.517=[1;0.0018]	B.1.8=[3;0.0047]	B.1=[34;0.0006]	B.4=[1;0.0021]	B.41=[1;0.0082]	B.6.6=[1;0.0011]
A344T	344T	344		10	8	0	0	0	0	8	B.1.1.7=[2;0.0]	B.1.1.70=[1;0.0005]	B.1.1.74=[1;0.0001]	B.1.160=[1;0.0001]	B.1.184=[2;0.1053]	B.1.320=[1;0.0014]	B.1.36=[1;0.0002]	None=[1;0.0008]
A344V	344V	344		6	6	0	0	0	0	6	B.1.1.247=[1;0.0013]	B.1.1.7=[1;0.0]	B.1.2=[1;0.0]	B.1.363=[1;0.0015]	B.1=[1;0.0]	D.2=[1;0.0001]
A344I	344I	344		1	1	0	0	0	0	1	B.1.258=[1;0.0002]
A344P	344P	344		1	1	0	0	0	0	1	B.1=[1;0.0]
T345S	345S	345		11	7	0	0	0	0	7	B.1.1.162=[1;0.0002]	B.1.1.7=[1;0.0]	B.1.177=[1;0.0]	B.1.391=[1;0.0012]	B.15=[5;0.0833]	B.4=[1;0.0021]	B.5=[1;0.0385]
T345I	345I	345		2	1	0	0	0	0	1	B.1=[2;0.0]
R346K	346K	346		173	24	3	0	0	0	24	B.1.1.251=[2;0.0153]	B.1.1.267=[2;0.0213]	B.1.1.28=[1;0.001]	B.1.1.281=[2;0.0032]	B.1.1.37=[1;0.0002]	B.1.1.54=[1;0.0014]	B.1.1.7=[5;0.0001]	B.1.1.74=[5;0.0003]	B.1.160.7=[1;0.0016]	B.1.160=[1;0.0001]	B.1.177.6=[11;0.0125]	B.1.177=[3;0.0]	B.1.2=[1;0.0]	B.1.221=[29;0.0051]	B.1.229=[1;0.0109]	B.1.260=[1;0.0041]	B.1.311=[2;0.0022]	B.1.36=[2;0.0005]	B.1.463=[1;0.0083]	B.1.96=[1;0.0167]	B.1=[90;0.0017]	B.15=[5;0.0833]	B.5=[1;0.0385]	None=[4;0.0031]
R346T	346T	346		22	9	0	0	0	0	9	A.1=[2;0.0006]	A=[7;0.0047]	B.1.177.4=[1;0.0002]	B.1.177=[1;0.0]	B.1.184=[1;0.0526]	B.1.36=[1;0.0002]	B.1.452=[2;0.0123]	B.1=[1;0.0]	None=[6;0.0046]
R346S	346S	346		19	6	0	0	0	0	6	B.1.1.1=[1;0.0001]	B.1.1.233=[1;0.0357]	B.1.1.315=[1;0.0002]	B.1.1.39=[9;0.0091]	B.1.1.7=[4;0.0001]	B.1.1.7=[3;0.0]
R346I	346I	346		11	6	0	0	0	0	6	B.1.1.312=[1;0.0022]	B.1.1.7=[1;0.0]	B.1.177.21=[1;0.0001]	B.1.177.4=[2;0.0005]	B.1.177=[4;0.0001]	B.1.2=[2;0.0001]
R346G	346G	346		3	2	0	0	0	0	2	B.1.1.7=[1;0.0]	B.1.427=[2;0.0025]
F347L	347L	347		2	2	0	0	0	0	2	B.1.1.33=[1;0.0008]	B=[1;0.0002]
F347I	347I	347		1	1	0	0	0	0	1	B.1.1.281=[1;0.0016]
F347C	347C	347		1	1	0	0	0	0	1	B.6.6=[1;0.0011]
A348S	348S	348		96	29	2	0	0	0	29	B.1.1.141=[2;0.006]	B.1.1.162=[1;0.0002]	B.1.1.184=[1;0.0081]	B.1.1.197=[4;0.058]	B.1.1.214=[1;0.0002]	B.1.1.312=[2;0.0044]	B.1.1.315=[1;0.0002]	B.1.1.33=[2;0.0016]	B.1.1.49=[1;0.0169]	B.1.1.51=[6;0.0106]	B.1.1.67=[2;0.0038]	B.1.1.7=[5;0.0001]	B.1.1.74=[8;0.0004]	B.1.1.8=[1;0.0016]	B.1.1=[11;0.0038]	B.1.160=[4;0.0003]	B.1.177.4=[7;0.0016]	B.1.177=[13;0.0002]	B.1.2=[2;0.0001]	B.1.234=[1;0.0006]	B.1.243=[1;0.0002]	B.1.258=[4;0.0007]	B.1.35=[1;0.0087]	B.1.36=[1;0.0002]	B.1.367=[1;0.0014]	B.1.429=[1;0.0005]	B.1.452=[1;0.0061]	B.1.497=[2;0.0013]	B.1=[9;0.0002]
A348T	348T	348		21	8	1	0	0	0	8	A.1=[1;0.0003]	A.23.1=[11;0.0399]	B.1.1.284=[1;0.0001]	B.1.1.46=[1;0.0096]	B.1.1.7=[4;0.0001]	B.1.177=[1;0.0]	B.1.361=[1;0.0005]	B.1=[1;0.0]
A348V	348V	348		9	6	0	0	0	0	6	B.1.1.233=[1;0.0357]	B.1.224=[4;0.1]	B.1.240=[1;0.0006]	B.1.258=[1;0.0002]	B.1.361=[1;0.0005]	B.1=[1;0.0]
A348P	348P	348		33	4	1	0	0	0	4	A.1=[1;0.0003]	B.1.1.281=[1;0.0016]	B.1.1.284=[30;0.0044]	B.4=[1;0.0021]
A348Q	348Q	348		2	2	0	0	0	0	2	B.1.258=[1;0.0002]	B=[1;0.0002]
A348K	348K	348		1	1	0	0	0	0	1	B.1.1.162=[1;0.0002]
S349P	349P	349		12	8	0	0	0	0	8	B.1.1.304=[1;0.0008]	B.1.1.50=[2;0.0031]	B.1.1.70=[3;0.0016]	B.1.146=[1;0.0034]	B.1.177=[2;0.0]	B.1.403=[1;0.0143]	C.1=[1;0.0034]	C.14=[1;0.0137]
S349F	349F	349		4	4	0	0	0	0	4	B.1.1.162=[1;0.0002]	B.1.1.74=[1;0.0001]	B.1.196=[1;0.0156]	None=[1;0.0008]
S349N	349N	349		1	1	0	0	0	0	1	A.1=[1;0.0003]
S349A	349A	349		1	1	0	0	0	0	1	B.1.1.7=[1;0.0]
S349T	349T	349		1	1	0	0	0	0	1	B.1.258=[1;0.0002]
V350T	350T	350		1	1	0	0	0	0	1	B.1.1.162=[1;0.0002]
V350L	350L	350		1	1	0	0	0	0	1	B.1.258=[1;0.0002]
V350A	350A	350		1	1	0	0	0	0	1	B.1.443=[1;0.0102]
V350Q	350Q	350		1	1	0	0	0	0	1	B.1=[1;0.0]
Y351H	351H	351		2	2	0	0	0	0	2	B.1.1.7=[1;0.0]	B.1=[1;0.0]
Y351F	351F	351		2	2	0	0	0	0	2	B.1.1.7=[1;0.0]	B.1.206=[1;0.0011]
Y351D	351D	351		1	1	0	0	0	0	1	B.1.1.162=[1;0.0002]
Y351C	351C	351		1	1	0	0	0	0	1	B.1.1.7=[1;0.0]
Y351L	351L	351		1	1	0	0	0	0	1	B.1.258=[1;0.0002]
A352S	352S	352		124	15	2	0	0	0	15	B.1.1.1=[1;0.0001]	B.1.1.189=[1;0.0034]	B.1.1.208=[1;0.0071]	B.1.1.241=[88;0.2839]	B.1.1.74=[1;0.0001]	B.1.1=[4;0.0014]	B.1.160=[1;0.0001]	B.1.177=[3;0.0]	B.1.2=[1;0.0]	B.1.325=[7;0.0215]	B.1.36.22=[2;0.0053]	B.1=[10;0.0002]	B.3=[1;0.0009]	B=[2;0.0004]	C.4=[1;0.0435]
A352V	352V	352		23	12	0	0	0	0	12	B.1.1.37=[1;0.0002]	B.1.1.7=[4;0.0001]	B.1.1.70=[1;0.0005]	B.1.1.74=[2;0.0001]	B.1.1=[1;0.0003]	B.1.177.12=[1;0.0002]	B.1.177.21=[1;0.0001]	B.1.177=[3;0.0]	B.1.221=[1;0.0002]	B.1.243=[2;0.0005]	B.1.375=[5;0.0084]	B.1.505=[1;0.0175]
A352D	352D	352		4	2	0	0	0	0	2	B.1.177.4=[2;0.0005]	B.1.2=[2;0.0001]
A352T	352T	352		1	1	0	0	0	0	1	B.1.1.162=[1;0.0002]
W353L	353L	353		3	3	0	0	0	0	3	B.1.1.162=[1;0.0002]	B.1.258=[1;0.0002]	B=[1;0.0002]
W353C	353C	353		3	1	0	0	0	0	1	B.1=[3;0.0001]
W353G	353G	353		1	1	0	0	0	0	1	B.1.1.291=[1;0.0009]
W353X	353X	353		1	1	0	0	0	0	1	B.1.222=[1;0.0017]
W353S	353S	353		1	1	0	0	0	0	1	B.1=[1;0.0]
W353R	353R	353		1	1	0	0	0	0	1	B.4=[1;0.0021]
[truncated: 3,921 more rows]
[truncated: 779 more columns]
