# Supplementary material for: In vitro selection of Remdesivir resistance suggests evolutionary predictability of SARS-CoV-2
Source: PLoS Pathog. 2021 Sep 17;17(9):e1009929. doi: 10.1371/journal.ppat.1009929 (PMC8496873; doi:10.1371/journal.ppat.1009929)
Supplement: S4 Data — Authors and laboratories contributing to the genome data to GISAID database used to identify the NSP12 E802 mutation in SARS-CoV-2. All Submitters of data may be contacted directly via www.gisaid.org. Contributing authors and laboratories are sorted alphabetically. The accession number of each sequence is provided along with the originating laboratory. (XLSX) [file ppat.1009929.s013.xlsx]

## Sheet: Seqs
	We gratefully acknowledge the following Auhors from the Originating laboratories responsible for obtaining the specimens, as well as the
	Submitting laboratories where the genome data were generated and shared via GISAID on which this research is based.
	All Submitters of data may be contacted directly via www.gisaid.org
	Authors are sorted alphabetically
Accession_ID	Originating lab	Submitting lab	Authors
EPI_ISL_1196461	New Mexico Department of Health Scientific Laboratory	New Mexico Department of Health Scientific Laboratory	Ellie Johnson, Anastacia Griego-Fisher, D'eldra Malone, Jennifer Benoit
EPI_ISL_1218607	MVZ Labor Krone GbR	Robert Koch Institute
EPI_ISL_1218124	Labor ZOTZ|KLIMAS; MVZ Düsseldorf-Centrum	Robert Koch Institute
EPI_ISL_1219920	Idaho Bureau of Laboratories	Idaho Bureau of Laboratories	R. Beukelman, Matthew Charles Burns, Aimee Ceniseros, Robert L. Voermans, Christopher Ball
EPI_ISL_1221519	Laboratory Corporation of America	Centers for Disease Control and Prevention Division of Viral Diseases, Pathogen Discovery	Peter W. Cook, Dakota Howard, Dhwani Batra, Ben L. Rambo-Martin, Minoo Agarwal, Eyad Almasri, Debbie Boles, Ayla Burns, Nuthawin Charoensri, Oren Cohen, Susan Countryman, Mary Ann Cristobal, Bobbi Croy, Suzanne Dale, Hrushikesh Deshmukh, Amanda Douglas, Vincent Drouillon, Marcia Eisenberg, Howard Engler, Rama Ghatti, Prashant Gupta, Susan Hicks, Jake Humphrey, Lax Iyer, Manoj Jain, Mohan Kolli, B…
EPI_ISL_426880	Victorian Infectious Diseases Reference Laboratory (VIDRL)	Microbiological Diagnostic Unit Public Health Laboratory and Victorian Infectious Diseases Reference Laboratory, Doherty Institute	Caly L., Seemann T., Sait, M., Schultz M., Druce J., Sherry, N.
EPI_ISL_456551	Victorian Infectious Diseases Reference Laboratory (VIDRL)	Microbiological Diagnostic Unit Public Health Laboratory and Victorian Infectious Diseases Reference Laboratory, Doherty Institute	Caly L., Seemann T., Sait, M., Schultz M., Druce J., Sherry, N.
EPI_ISL_1138787	Centro Hospitalar do Baixo Vouga (CHBV)	Institute of Biomedicine (IBiMED), Universidade de Aveiro	Gabriela Moura, Sofia Marques, Patricia Arinto, Miguel Pinheiro and Manuel Santos
EPI_ISL_1141807	Labor Dr. Wisplinghoff - Berlin	Robert Koch Institute
EPI_ISL_1140857	Labor Dr. Wisplinghoff - Berlin	Robert Koch Institute
EPI_ISL_1156939	amedes MVZ für Laboratoriumsmedizin Rhein/Ruhr	Robert Koch Institute
EPI_ISL_1156362	Chemische und Veterinäruntersuchungsamt Münsterland-Emscher-Lippe	Robert Koch Institute
EPI_ISL_1153475	MVZ Dr. Eberhard & Partner Dortmund	Robert Koch Institute
EPI_ISL_473537	West of Scotland Specialist Virology Centre, NHSGGC / MRC-University of Glasgow Centre for Virus Research	COVID-19 Genomics UK (COG-UK) Consortium	Ana da Silva Filipe, Natasha Johnson, Kathy Smollett, Daniel Mair, Stephen Carmichael, Lily Tong, Jenna Nichols, Elihu Aranday-Cortes, Kirstyn Brunker, Yasmin Parr, Alice Broos, Kyriaki Nomikou; Sarah McDonald, Marc Niebel, Patawee Asamaphan; Richard Orton, Joseph Hughes, Sreenu Vattipally, David L Robertson; Alasdair MacLean, Rory Gunson; Kathy Li, Natasha Jesudason, Rajiv Shah, James Shepherd, …
EPI_ISL_495020	Government Medical College, Bhavnagar	Gujarat Biotechnology Research Centre	Kairavi Desai, Saklin Malek, Shirish Patel, Nitin Savaliya, Raghawendra Kumar, Dinesh Kumar, Zuber Saiyed, Komal Patel, Labdhi Pandya, Afzal Ansari, Nikha Trivedi, Apurvasinh Puvar, Janvi Raval, Zarna Patel, Monika Gandhi, Pinal Trivedi, Maharshi Pandya, Nidhi Patel, R D Dixit, A M Kadri, Harsh Bakshi, Chaitanya Joshi, Madhvi Joshi
EPI_ISL_511996	Viollier AG	Department of Biosystems Science and Engineering, ETH Zürich	Christian Beisel, Sarah Nadeau, Ivan Topolsky, Pedro Ferreira, Philipp Jablonski, Susana Posada-Céspedes, Tobias Schär, Ina Nissen, Natascha Santacroce, Elodie Burcklen, Christiane Beckmann, Maurice Redondo, Olivier Kobel, Christoph Noppen, Sophie Seidel, Noemie Santamaria de Souza, Niko Beerenwinkel, Tanja Stadler
EPI_ISL_612110	Northumbria University / South Tees Hospitals NHS Foundation Trust / North Cumbria Integrated Care NHS Foundation Trust / North Tees and Hartlepool NHS Foundation Trust / Newcastle Hospitals NHS Foundation Trust	COVID-19 Genomics UK (COG-UK) Consortium	Darren L Smith,Andrew Nelson,Matthew Bashton,Greg R Young,Joshua Loh,John Allan,Mohammad A Tariq,Giles S Holt,Gary Black,Wen C Yew,Lynn Dover,Paul Baker,Steve Liggett,Sarah Essex,Jane Greenaway,Debra Padgett,Clive Graham,Garren Scott,Edward Barton,Emma Swindells,Brendan Payne,Jennifer Collins,Yusri Taha,Gary Eltringham
EPI_ISL_666605	Dept. of Microbiology and Infection Control, Akershus University Hospital HF	Dept. of Microbiology and Infection Control, Akershus University Hospital HF	Hege Vangstein Aamot, Alexander Hesselberg Løvestad, Silje Bakken Jørgensen, Nina Handal, Ole Herman Ambur
EPI_ISL_754195	Department for Virology, Molecular Biology and Genome Research, R. G. Lugar Center for Public Health Research, National Center for Disease Control and Public Health (NCDC) of Georgia.	Department for Virology, Molecular Biology and Genome Research, R. G. Lugar Center for Public Health Research, National Center for Disease Control and Public Health (NCDC) of Georgia.	Gvantsa Brachveli, Meri Pantsulaia, Nino Berishvili, Tata Imnadze, Giorgi Tomashvili, Ana Papkiauri, Gvantsa Chanturia, Ann Machablishvili, Nato Kotaria, Marine Murtskhvaladze, Lela Sabadze, Mari Gavashelidze, Tamar Jashiashvili, Tea Tevdoradze, Ketevan Sidamonidze, Ekaterine Khmaladze, Ekaterine Zhghenti, Roena Sukhiashvili, Mariam Zakalashvili, Lela Urushadze, Magda Dgebuadze, Davit Tsaguria, E…
EPI_ISL_759609	Department of Virus and Microbiological Special Diagnostics, Statens Serum Institut, Copenhagen, Denmark	Albertsen Lab, Department of Chemistry and Bioscience, Aalborg University, Denmark	Danish Covid-19 Genome Consortium
EPI_ISL_779545	Microbiological Diagnostic Unit - Public Health Laboratory (MDU-PHL)	MDU-PHL	Seemann T., Sait, M.L., Sherry, N.L.
EPI_ISL_793664	Department of Virus and Microbiological Special Diagnostics, Statens Serum Institut, Copenhagen, Denmark	Albertsen Lab, Department of Chemistry and Bioscience, Aalborg University, Denmark	Danish Covid-19 Genome Consortium
EPI_ISL_862176	Charité Universitätsmedizin Berlin, Institut für Virologie/Labor Berlin	Charité Universitätsmedizin Berlin, Institut für Virologie	Victor M Corman, Barbara Mühlemann, Jörn Beheim-Schwarzbach, Tobias Bleicker, Julia Tesch, Talitha Veith, Julia Schneider, Terry Jones, Christian Drosten
EPI_ISL_862177	Charité Universitätsmedizin Berlin, Institut für Virologie/Labor Berlin	Charité Universitätsmedizin Berlin, Institut für Virologie	Victor M Corman, Barbara Mühlemann, Jörn Beheim-Schwarzbach, Tobias Bleicker, Julia Tesch, Talitha Veith, Julia Schneider, Terry Jones, Christian Drosten
EPI_ISL_698431	Group 42 (G42) Healthcare, Abu Dhabi, United Arab Emirates; Department of Health, The United Arab Emirates	G42 Healthcare	Rong Liu, Pei Wu, Sally Mahmoud, Ke Liang, Pauline Ogrodzki, Pengjuan Liu, Stephen S. Francis, Tao Ma, Hanif Khalak, Fang Chen, Denghui Liu, Junhua Li, Weibin Liu, Wenjun He, Xinyu Huang, Zhaorong Yuan, Long Lin, Nan Qiao, Xin Meng, Budoor Alqarni, Javier Quilez, Vinay Kusuma, Xin Jin, Xavier Anton, Ashish Koshy, Huanming Yang, Xun Xu, Jian Wang, Peng Xiao, Nawal Ahmed Mohamed Al Kaabi, Mohammed …
EPI_ISL_698987	Group 42 (G42) Healthcare, Abu Dhabi, United Arab Emirates; Department of Health, The United Arab Emirates	G42 Healthcare	Rong Liu, Pei Wu, Sally Mahmoud, Ke Liang, Pauline Ogrodzki, Pengjuan Liu, Stephen S. Francis, Tao Ma, Hanif Khalak, Fang Chen, Denghui Liu, Junhua Li, Weibin Liu, Wenjun He, Xinyu Huang, Zhaorong Yuan, Long Lin, Nan Qiao, Xin Meng, Budoor Alqarni, Javier Quilez, Vinay Kusuma, Xin Jin, Xavier Anton, Ashish Koshy, Huanming Yang, Xun Xu, Jian Wang, Peng Xiao, Nawal Ahmed Mohamed Al Kaabi, Mohammed …
EPI_ISL_698991	Group 42 (G42) Healthcare, Abu Dhabi, United Arab Emirates; Department of Health, The United Arab Emirates	G42 Healthcare	Rong Liu, Pei Wu, Sally Mahmoud, Ke Liang, Pauline Ogrodzki, Pengjuan Liu, Stephen S. Francis, Tao Ma, Hanif Khalak, Fang Chen, Denghui Liu, Junhua Li, Weibin Liu, Wenjun He, Xinyu Huang, Zhaorong Yuan, Long Lin, Nan Qiao, Xin Meng, Budoor Alqarni, Javier Quilez, Vinay Kusuma, Xin Jin, Xavier Anton, Ashish Koshy, Huanming Yang, Xun Xu, Jian Wang, Peng Xiao, Nawal Ahmed Mohamed Al Kaabi, Mohammed …
EPI_ISL_788287	Houston Methodist Hospital	Houston Methodist Hospital	S. Wesley Long, Randall J. Olsen, Paul A. Christensen, David W. Bernard, James J. Davis, Maulik Shukla, Marcus Nguyen, Matthew Ojeda Saavedra, Prasanti Yerramilli, Layne Pruitt, Sishir Subedi, Heather Hendrickson, and James M. Musser
EPI_ISL_790430	Houston Methodist Hospital	Houston Methodist Hospital	S. Wesley Long, Randall J. Olsen, Paul A. Christensen, David W. Bernard, James J. Davis, Maulik Shukla, Marcus Nguyen, Matthew Ojeda Saavedra, Prasanti Yerramilli, Layne Pruitt, Sishir Subedi, Heather Hendrickson, and James M. Musser
EPI_ISL_822325	Lighthouse Lab in Glasgow	Wellcome Sanger Institute for the COVID-19 Genomics UK (COG-UK) Consortium	Harper VanSteenhouse, Yumi Kasai, David Gray, Carol Clugston, Anna Dominiczak and Alex Alderton, Roberto Amato, Sonia Goncalves, Ewan Harrison, David K. Jackson, Ian Johnston, Dominic Kwiatkowski, Cordelia Langford, John Sillitoe on behalf of the Wellcome Sanger Institute COVID-19 Surveillance Team
EPI_ISL_911542	CSIR-IGIB	CSIR-IGIB	Rajesh Pandey, Akshay Kanakan, Janani SV, Ranjeet Maurya, Aparna S Murali, Shweta Sahni, Azka Khan, Partha Chattopadhyay, Priti Devi, Priyanka Mehta, Anil Kumar, Nisha Rawat
EPI_ISL_993421	Lighthouse Lab in Milton Keynes	Wellcome Sanger Institute for the COVID-19 Genomics UK (COG-UK) Consortium	The Lighthouse Lab in Milton Keynes and Alex Alderton, Roberto Amato, Sonia Goncalves, Ewan Harrison, David K. Jackson, Ian Johnston, Dominic Kwiatkowski, Cordelia Langford, John Sillitoe on behalf of the Wellcome Sanger Institute COVID-19 Surveillance Team
EPI_ISL_1043488	Lighthouse Lab in Milton Keynes	Wellcome Sanger Institute for the COVID-19 Genomics UK (COG-UK) Consortium	The Lighthouse Lab in Milton Keynes and Alex Alderton, Roberto Amato, Jeffrey Barrett, Sonia Goncalves, Ewan Harrison, David K. Jackson, Ian Johnston, Dominic Kwiatkowski, Cordelia Langford, John Sillitoe on behalf of the Wellcome Sanger Institute COVID-19 Surveillance Team
EPI_ISL_1058573	SYNLAB - Laboratoire J. Collard	GIGA Medical Genomics	Keith Durkin, Maria Artesi, Sébastien Bontems, Raphaël Boreux, Bouchra Boujemla, Nathalie Renotte, Cécile Meex, Pierrette Melin, Marie-Pierre Hayette, Vincent Bours
EPI_ISL_1096246	Hopital	National Reference Center for Viruses of Respiratory Infections, Institut Pasteur, Paris	Marion Barbet, Sylvie Behillil, Méline Bizard, Angela Brisebarre, Camille Capel, Etienne Simon-Lorière, Vincent Enouf, Maud Vanpeene, Sylvie van der Werf,Cariou Marie-Estelle
EPI_ISL_1079888	Houston Methodist Hospital	Houston Methodist Hospital	S. Wesley Long, Randall J. Olsen, Paul A. Christensen, Sishir Subedi, Robert Olson, James J. Davis, Matthew Ojeda Saavedra, Prasanti Yerramilli, Layne Pruitt, Kristina Reppond, Madison N. Shyer, Jessica Cambric, Ilya J. Finkelstein, Jimmy Gollihar, and James M. Musser
